# Supplementary material for: Dimethyl [(4-fluoro­phen­yl)(6-methoxy­benzothia­zol-2-ylamino)meth­yl]phospho­nate
Source: Acta Crystallogr Sect E Struct Rep Online. 2009 May 7;65(Pt 6):o1199–200. doi: 10.1107/S1600536809015384 (PMC2969702; doi:10.1107/S1600536809015384)
Supplement: Supplementary file 2 [file e-65-o1199-Isup2.hkl]

# 
# h,k,l, Fc-squared, Fo-squared, sigma(Fo-squared) and status flag 
# 
data_I
_shelx_title ' 1 in C2/c' 
_shelx_refln_list_code          4 
_shelx_F_calc_maximum      434.60 
_exptl_crystal_F_000      1648.00 
_reflns_d_resolution_high  0.8346 
 
loop_ 
 _symmetry_equiv_pos_as_xyz 
 'x, y, z' 
 '-x, y, -z+1/2' 
 'x+1/2, y+1/2, z' 
 '-x+1/2, y+1/2, -z+1/2' 
 '-x, -y, -z' 
 'x, -y, z-1/2' 
 '-x+1/2, -y+1/2, -z' 
 'x+1/2, -y+1/2, z-1/2' 
 
_cell_length_a    19.7615 
_cell_length_b    15.7810 
_cell_length_c    14.3947 
_cell_angle_alpha  90.000 
_cell_angle_beta  122.109 
_cell_angle_gamma  90.000 
 
_shelx_F_squared_multiplier     1.000 
 
loop_ 
 _refln_index_h 
 _refln_index_k 
 _refln_index_l 
 _refln_F_squared_calc 
 _refln_F_squared_meas 
 _refln_F_squared_sigma 
 _refln_observed_status 
   2   0   0     1485.26     1499.20     64.11 o 
   4   0   0      128.00      238.81     14.18 o 
   6   0   0     9840.55    11074.17    294.81 o 
   8   0   0     4546.42     4619.54    135.88 o 
  10   0   0    12291.42    12710.04    346.89 o 
  12   0   0     1854.62     1904.63     90.19 o 
  14   0   0     2034.66     2052.80     94.47 o 
  16   0   0      280.69      243.60     57.87 o 
  18   0   0      114.72      116.28     50.57 o 
  20   0   0      302.63      399.60     87.61 o 
   3   1   0     1564.88     1725.83     45.89 o 
   5   1   0      373.55      416.71     14.35 o 
   7   1   0     5683.30     5710.09    113.83 o 
   9   1   0     1832.74     1894.49     47.51 o 
  11   1   0      360.28      363.49     19.56 o 
  13   1   0     1887.23     1925.28     66.10 o 
  15   1   0       24.97       16.31     14.93 o 
  17   1   0       97.83      109.07     74.97 o 
  19   1   0      132.39      125.72     39.03 o 
   0   2   0        3.38       32.94      4.99 o 
   2   2   0    15342.19    16370.83    370.10 o 
   4   2   0    10056.39     9571.07    588.33 o 
   6   2   0     1925.08     1695.85     39.39 o 
   8   2   0      925.70      886.09     34.06 o 
  10   2   0     2842.75     2665.41     67.14 o 
  12   2   0     2966.37     2864.02     85.99 o 
  14   2   0        4.92        1.04     14.18 o 
  16   2   0        5.88       26.99     16.47 o 
  18   2   0      108.20       81.58     34.99 o 
   1   3   0    60670.20    59152.91   1085.44 o 
   3   3   0     4546.16     4117.36     85.21 o 
   5   3   0     8967.59     8433.57    189.91 o 
   7   3   0      924.16      892.87     25.10 o 
   9   3   0     7519.64     8010.26    158.49 o 
  11   3   0     4864.39     4815.47    126.79 o 
  13   3   0     1132.92     1086.40     55.61 o 
  15   3   0      322.40      307.23     30.32 o 
  17   3   0       15.69       26.40     23.45 o 
  19   3   0      320.06      363.99    123.49 o 
   0   4   0      887.84      885.38     42.20 o 
   2   4   0      841.88      735.06     19.85 o 
   4   4   0     6157.66     7308.11    147.40 o 
   6   4   0     1540.62     1472.34     38.81 o 
   8   4   0     1045.54     1052.16     58.73 o 
  10   4   0     1257.14     1142.63     57.85 o 
  12   4   0     1714.97     1706.69     61.28 o 
  14   4   0     1047.86     1022.98     49.45 o 
  16   4   0      166.89      238.17     29.87 o 
  18   4   0       90.89       50.82     31.70 o 
   1   5   0    57671.70    57647.92   1064.37 o 
   3   5   0      219.31      225.02     14.24 o 
   5   5   0      530.26      549.91     24.34 o 
   7   5   0    10535.16    10628.55    213.32 o 
   9   5   0     1286.44     1354.86     48.53 o 
  11   5   0      934.08      922.36     42.52 o 
  13   5   0      306.26      333.92     39.88 o 
  15   5   0     5633.36     5332.31    149.42 o 
  17   5   0      273.87      258.68     33.01 o 
  19   5   0        4.85      -19.80     28.40 o 
   0   6   0     2419.90     2377.64     98.83 o 
   2   6   0      988.10     1164.78     31.10 o 
   4   6   0     6031.09     6405.09    115.29 o 
   6   6   0      653.47      650.70     24.97 o 
   8   6   0     5174.90     5095.99    112.11 o 
  10   6   0      929.88      991.57     42.66 o 
  12   6   0     3565.90     3800.04    109.65 o 
  14   6   0     1156.08     1079.81     51.55 o 
  16   6   0      254.09      232.33     30.39 o 
  18   6   0       69.98       82.16     25.33 o 
   1   7   0      761.52      794.79     25.04 o 
   3   7   0     2011.13     2110.74     80.48 o 
   5   7   0     9655.75     9887.05    174.29 o 
   7   7   0     2646.02     2670.77     67.17 o 
   9   7   0     2339.00     2451.33    122.23 o 
  11   7   0      384.21      409.41     39.03 o 
  13   7   0     2457.54     2553.37     97.66 o 
  15   7   0        2.02        3.09     16.84 o 
  17   7   0      136.19      121.45     25.68 o 
   0   8   0    18304.32    18584.26    420.40 o 
   2   8   0     3721.67     4102.84     89.31 o 
   4   8   0      326.12      401.38     17.79 o 
   6   8   0      750.60      718.65     28.56 o 
   8   8   0      330.19      351.17     25.04 o 
  10   8   0      723.85      688.88     37.16 o 
  12   8   0      633.72      584.66    107.25 o 
  14   8   0      278.87      266.73     37.31 o 
  16   8   0       97.22       79.21     23.72 o 
  18   8   0       16.59       17.29     25.86 o 
   1   9   0     1635.19     1611.98     41.25 o 
   3   9   0     1063.90      983.69     56.82 o 
   5   9   0     1678.49     1592.48     55.56 o 
   7   9   0     1165.67     1137.40     46.23 o 
   9   9   0     4588.72     4601.28    123.03 o 
  11   9   0      953.24      977.83     50.53 o 
  13   9   0     1619.21     1650.73    134.36 o 
  15   9   0       31.32       17.87     23.21 o 
  17   9   0      115.64      108.44     33.10 o 
   0  10   0    17856.70    17776.56    407.21 o 
   2  10   0     1048.44     1131.48     52.10 o 
   4  10   0      112.72       99.45     16.00 o 
   6  10   0     2242.67     2174.61     75.72 o 
   8  10   0     4739.70     4802.68    153.97 o 
  10  10   0     2211.05     2263.14     95.63 o 
  12  10   0      556.36      525.66     81.65 o 
  14  10   0      123.38      191.04     34.65 o 
  16  10   0        6.27       20.33     23.95 o 
   1  11   0     2407.29     2355.83     51.38 o 
   3  11   0     6399.31     6442.27    151.69 o 
   5  11   0        8.48       -9.35     10.34 o 
   7  11   0     3049.55     2964.73    180.57 o 
   9  11   0      761.96      753.98     54.94 o 
  11  11   0      771.97      830.66     73.37 o 
  13  11   0       69.82       40.14     22.36 o 
  15  11   0       15.33        8.41     23.52 o 
   0  12   0      536.69      644.31     82.36 o 
   2  12   0     4483.29     4153.05    132.69 o 
   4  12   0     3584.57     3370.23     93.59 o 
   6  12   0     1475.19     1472.89     55.74 o 
   8  12   0     1413.14     1540.23    104.28 o 
  10  12   0      160.84      173.53     38.55 o 
  12  12   0      186.68      154.37     29.80 o 
  14  12   0      144.65      203.99     54.76 o 
   1  13   0      752.95      742.20     36.89 o 
   3  13   0      223.06      155.72     28.73 o 
   5  13   0       58.01       63.69     23.60 o 
   7  13   0     1665.51     1734.55     70.43 o 
   9  13   0      900.83      911.94     53.29 o 
  11  13   0        1.60       25.00     20.68 o 
  13  13   0       15.41       10.95     20.87 o 
   0  14   0        2.14       -9.88     19.13 o 
   2  14   0     1050.83     1210.41     66.02 o 
   4  14   0      190.89      166.98     31.45 o 
   6  14   0      640.64      850.38     68.96 o 
   8  14   0        3.00       11.76     24.56 o 
  10  14   0       23.54       36.95     29.41 o 
  12  14   0      339.31      237.94     49.89 o 
   1  15   0      258.47      227.44     34.53 o 
   3  15   0      657.14      692.20     53.73 o 
   5  15   0     2527.42     2539.45    123.24 o 
   7  15   0      161.34      209.19     41.57 o 
   9  15   0      159.56      152.64     38.62 o 
  11  15   0       73.83       79.48     38.21 o 
   0  16   0     2205.49     2119.79    223.48 o 
   2  16   0      128.06      103.86     31.64 o 
   4  16   0       17.22       32.46     26.60 o 
   6  16   0      364.63      391.77     86.45 o 
   8  16   0      741.99      773.53     72.98 o 
  10  16   0      284.34      320.95     54.36 o 
   1  17   0       44.45       27.63     54.64 o 
   3  17   0       60.98       28.39     50.87 o 
   5  17   0      616.32      613.27     64.41 o 
   7  17   0        8.22      -21.08     26.52 o 
   0  18   0     1173.54     1402.69    206.21 o 
   2  18   0       12.28       45.92     56.68 o 
   4  18   0        7.56      -69.98     71.76 o 
   6  18   0      395.89      410.40     59.07 o 
 -19   1   1       86.17       71.94     34.06 o 
 -17   1   1      972.24      933.08     71.83 o 
 -15   1   1       50.67       66.33     17.32 o 
 -13   1   1      403.09      361.19     21.49 o 
 -11   1   1      604.69      563.01     23.54 o 
  -9   1   1     2773.89     2921.91     66.02 o 
  -7   1   1      132.59      148.27     10.09 o 
  -5   1   1     3176.07     3250.23     74.50 o 
  -3   1   1     3037.67     2795.90     51.14 o 
  -1   1   1      758.33      850.63     24.81 o 
   1   1   1    69775.34    68275.55   1276.59 o 
   3   1   1      177.58      150.15     10.54 o 
   5   1   1     2766.66     2909.75     68.70 o 
   7   1   1      136.88      155.76     11.03 o 
   9   1   1     5597.91     5155.36    107.83 o 
  11   1   1      178.28      185.93     18.25 o 
  13   1   1      297.99      294.18     30.60 o 
  15   1   1      261.93      297.17     64.11 o 
  17   1   1     1207.33     1328.96    124.12 o 
  19   1   1      252.15      310.73     78.62 o 
 -20   2   1      232.37      302.44     54.43 o 
 -18   2   1      136.45      206.93     53.24 o 
 -16   2   1     1362.52     1335.31     57.19 o 
 -14   2   1      774.00      750.89     39.99 o 
 -12   2   1        9.82        5.92      7.91 o 
 -10   2   1       79.43       37.48      8.11 o 
  -8   2   1      151.51      230.26     21.85 o 
  -6   2   1      409.35      329.89     13.96 o 
  -4   2   1    18344.56    17307.05    317.71 o 
  -2   2   1     1269.08     1198.61     23.77 o 
   0   2   1      227.82      222.18     24.40 o 
   2   2   1    19153.34    20003.74    378.90 o 
   4   2   1    10863.50    10290.20    192.05 o 
   6   2   1     7249.55     7478.47    144.64 o 
   8   2   1     1805.37     1824.25     45.27 o 
  10   2   1      119.49      151.50     13.30 o 
  12   2   1     2803.07     2793.04     85.27 o 
  14   2   1      694.73      693.79     40.74 o 
  16   2   1        0.97      -12.76     21.84 o 
  18   2   1       47.37       37.95     29.94 o 
 -19   3   1       48.50       26.16     53.69 o 
 -17   3   1      350.04      399.57     53.34 o 
 -15   3   1       94.48       79.53     19.62 o 
 -13   3   1      259.61      236.60     34.77 o 
 -11   3   1     7147.11     6967.12    144.06 o 
  -9   3   1       92.07      104.19     12.70 o 
  -7   3   1     1242.90     1240.63     32.39 o 
  -5   3   1     2603.38     2601.84     54.47 o 
  -3   3   1    68844.05    63922.56   1337.49 o 
  -1   3   1   110286.88   105981.93   3695.04 o 
   1   3   1      303.79      288.20     15.97 o 
   3   3   1      458.32      335.80     21.13 o 
   5   3   1      981.58     1014.52     33.55 o 
   7   3   1    10058.23     9579.59    184.30 o 
   9   3   1     1481.53     1638.08     53.00 o 
  11   3   1     1419.87     1336.87     51.15 o 
  13   3   1     1504.75     1627.45     61.63 o 
  15   3   1        2.14       -1.86     16.10 o 
  17   3   1        1.69       -3.65     24.73 o 
  19   3   1      284.06      317.29     54.04 o 
 -20   4   1       64.00       86.53     37.80 o 
 -18   4   1       43.42       18.17     18.77 o 
 -16   4   1     1669.58     1824.60     71.23 o 
 -14   4   1     1258.30     1351.60     59.15 o 
 -12   4   1     1465.83     1358.37     52.82 o 
 -10   4   1     1698.19     1578.80     42.33 o 
  -8   4   1     3124.06     3089.29     67.55 o 
  -6   4   1     9796.81    10207.80    176.00 o 
  -4   4   1     3712.43     3919.79     71.42 o 
  -2   4   1       94.52       72.99      6.50 o 
   0   4   1     4041.49     3509.53     83.35 o 
   2   4   1     6710.46     6161.80    124.61 o 
   4   4   1     2134.46     2229.48     65.18 o 
   6   4   1       55.47      121.52     20.12 o 
   8   4   1    12942.58    13149.68    283.10 o 
  10   4   1     6184.21     6188.41    206.59 o 
  12   4   1      311.32      307.08     28.24 o 
  14   4   1      109.74       79.16     19.53 o 
  16   4   1      933.52     1013.46     53.57 o 
  18   4   1       41.32       34.98     31.00 o 
 -19   5   1       10.76        6.79     20.16 o 
 -17   5   1       49.95       50.46     20.64 o 
 -15   5   1      244.91      225.22     28.22 o 
 -13   5   1      442.83      461.72     33.57 o 
 -11   5   1      133.29      132.43     19.18 o 
  -9   5   1      141.41      134.97     16.79 o 
  -7   5   1     4369.23     4652.23     96.54 o 
  -5   5   1      912.54      971.17     26.12 o 
  -3   5   1     2535.85     2758.13    125.47 o 
  -1   5   1    16344.98    17362.48    325.88 o 
   1   5   1        8.42        5.43      4.50 o 
   3   5   1     1221.06     1166.47     37.55 o 
   5   5   1      821.37      730.57     25.61 o 
   7   5   1       71.87       60.06     11.45 o 
   9   5   1     2481.41     2507.89     74.94 o 
  11   5   1      132.48      104.94     25.80 o 
  13   5   1      165.08      160.07     23.41 o 
  15   5   1      389.23      361.63     34.20 o 
  17   5   1        2.23       36.21     20.81 o 
 -18   6   1      212.32      196.12     40.78 o 
 -16   6   1     1726.81     1813.18     72.61 o 
 -14   6   1      408.56      392.79     33.71 o 
 -12   6   1     1149.96     1117.81     48.52 o 
 -10   6   1       89.92      141.03     18.89 o 
  -8   6   1     3520.16     3559.25     82.75 o 
  -6   6   1     3639.04     3694.59     77.93 o 
  -4   6   1     6547.17     6824.28    126.15 o 
  -2   6   1       25.27       33.33      5.57 o 
   0   6   1     3664.36     4232.55     88.88 o 
   2   6   1     6431.63     6333.74    127.76 o 
   4   6   1      608.24      656.77     24.34 o 
   6   6   1     2737.89     2832.37     70.68 o 
   8   6   1     2984.33     2922.14     82.81 o 
  10   6   1     3738.33     3719.33    104.03 o 
  12   6   1      537.23      424.66     32.83 o 
  14   6   1       40.45       29.44     17.72 o 
  16   6   1     1286.16     1324.04     67.09 o 
  18   6   1      104.13      105.64     28.29 o 
 -19   7   1       13.02       21.81     21.71 o 
 -17   7   1      369.39      315.84     35.23 o 
 -15   7   1      276.70      237.09     27.06 o 
 -13   7   1     5274.56     5180.75    142.08 o 
 -11   7   1     4076.65     3999.40    112.15 o 
  -9   7   1     1614.45     1613.98     55.32 o 
  -7   7   1      850.48     1070.60     35.69 o 
  -5   7   1        0.28        4.14      4.90 o 
  -3   7   1     7813.74     8188.61    163.42 o 
  -1   7   1      449.76      287.03     27.13 o 
   1   7   1      853.66      944.19     50.11 o 
   3   7   1     1533.66     1578.77     40.41 o 
   5   7   1       72.37      103.79     12.49 o 
   7   7   1     1022.13      953.72     45.16 o 
   9   7   1    10163.85     9718.19    230.47 o 
  11   7   1      135.99      172.45     32.30 o 
  13   7   1      161.28      164.18     24.98 o 
  15   7   1       34.12       24.39     19.07 o 
  17   7   1      745.09      821.77     90.55 o 
 -18   8   1      364.94      437.01     42.71 o 
 -16   8   1      200.54      230.32     30.06 o 
 -14   8   1      244.68      271.76     50.30 o 
 -12   8   1      660.05      631.84     38.93 o 
 -10   8   1     1121.96     1150.25     47.10 o 
  -8   8   1     1500.62     1621.55     54.51 o 
  -6   8   1      264.55      280.66     25.93 o 
  -4   8   1    15914.43    16274.42    287.87 o 
  -2   8   1        7.42       11.78      6.34 o 
   0   8   1      740.63      669.36     20.93 o 
   2   8   1     2268.92     2496.04    105.99 o 
   4   8   1     1960.53     2094.07     51.11 o 
   6   8   1      122.23       90.65     12.38 o 
   8   8   1     1381.63     1321.66     48.62 o 
  10   8   1      349.60      327.54     28.14 o 
  12   8   1      399.39      383.78     32.94 o 
  14   8   1     1084.06     1098.76     74.88 o 
  16   8   1       10.91       16.49     23.74 o 
 -17   9   1       63.95       86.89     30.43 o 
 -15   9   1      100.94       57.55     20.67 o 
 -13   9   1      463.89      557.16     37.02 o 
 -11   9   1      412.43      412.33     54.44 o 
  -9   9   1       14.46        9.33     10.67 o 
  -7   9   1       26.25       22.72     17.58 o 
  -5   9   1        1.98       -1.54      6.23 o 
  -3   9   1      324.09      350.59     17.14 o 
  -1   9   1    11655.75    12410.25    243.18 o 
   1   9   1     2329.24     2112.17     54.26 o 
   3   9   1      430.90      386.85     20.85 o 
   5   9   1      574.20      621.34     42.59 o 
   7   9   1      143.39      152.47     17.11 o 
   9   9   1     5877.27     6043.75    188.33 o 
  11   9   1       87.73       61.39     48.79 o 
  13   9   1       66.35       58.48     43.27 o 
  15   9   1       34.69       39.16     23.99 o 
 -16  10   1        1.09       -5.19     21.25 o 
 -14  10   1       39.24       18.46     19.90 o 
 -12  10   1      475.95      435.07     52.46 o 
 -10  10   1      367.89      323.55     31.43 o 
  -8  10   1      156.11      203.85     24.06 o 
  -6  10   1      780.41      916.04     38.65 o 
  -4  10   1      649.76      645.19     24.62 o 
  -2  10   1     2620.20     2922.38     65.93 o 
   0  10   1      188.17      176.54     20.57 o 
   2  10   1     1502.60     1494.52     51.10 o 
   4  10   1      500.51      494.74     36.13 o 
   6  10   1      205.34      207.05     22.94 o 
   8  10   1     1346.98     1394.36    115.57 o 
  10  10   1      461.97      462.06     41.42 o 
  12  10   1       13.41       15.00     19.38 o 
  14  10   1      185.42      181.66     42.29 o 
  16  10   1        7.45       -1.85     24.44 o 
 -17  11   1      215.68      213.16     62.33 o 
 -15  11   1        5.54       20.27     21.80 o 
 -13  11   1      126.23      150.82     48.23 o 
 -11  11   1       42.41       71.73     21.60 o 
  -9  11   1      779.86      821.60     45.77 o 
  -7  11   1      628.28      648.72     50.32 o 
  -5  11   1      369.65      329.76     26.09 o 
  -3  11   1      452.72      348.51     29.13 o 
  -1  11   1      544.99      617.50     32.18 o 
   1  11   1       88.26       92.54     13.15 o 
   3  11   1     2102.84     2125.75    120.98 o 
   5  11   1       40.89       26.94     28.99 o 
   7  11   1       21.02       18.81     14.96 o 
   9  11   1      657.73      660.67     47.22 o 
  11  11   1      345.78      321.68     39.34 o 
  13  11   1      141.50       91.96     54.94 o 
  15  11   1       64.55       40.16     28.14 o 
 -16  12   1      130.16      121.87     34.08 o 
 -14  12   1       35.89      102.08     34.07 o 
 -12  12   1       82.46       37.01     20.84 o 
 -10  12   1      646.64      652.87     44.68 o 
  -8  12   1     2558.87     2548.67     88.59 o 
  -6  12   1     1679.58     1701.81     75.28 o 
  -4  12   1        0.72       -8.78     18.48 o 
  -2  12   1      761.08      769.40     35.93 o 
   0  12   1      654.95      695.90     28.68 o 
   2  12   1    10411.73     9723.70    241.29 o 
   4  12   1     2824.61     2991.51    113.59 o 
   6  12   1      140.06      172.28     25.68 o 
   8  12   1     6758.80     6752.83    209.44 o 
  10  12   1     2043.64     2211.19     95.18 o 
  12  12   1      398.97      340.68     56.89 o 
  14  12   1       24.26       61.59     28.32 o 
 -15  13   1        0.72       12.64     24.39 o 
 -13  13   1      102.97       33.69     23.55 o 
 -11  13   1     1868.69     2133.28     86.44 o 
  -9  13   1      157.62      188.97     37.37 o 
  -7  13   1     2397.59     2468.74    115.34 o 
  -5  13   1     1500.99     1682.88     82.66 o 
  -3  13   1     3880.87     4087.57    135.12 o 
  -1  13   1     4568.81     4543.11    115.69 o 
   1  13   1      368.33      371.17     36.99 o 
   3  13   1     2454.32     2480.93     83.56 o 
   5  13   1        0.72       -1.43     13.24 o 
   7  13   1      549.35      642.04     86.28 o 
   9  13   1      360.52      416.39     70.07 o 
  11  13   1      783.09      752.58     59.74 o 
  13  13   1        4.49      -16.26     20.99 o 
 -14  14   1       33.21       20.72     33.14 o 
 -12  14   1        2.03      -22.39     25.03 o 
 -10  14   1       60.53      106.56     34.21 o 
  -8  14   1      320.96      341.11     48.18 o 
  -6  14   1      445.19      330.87     45.94 o 
  -4  14   1     1786.85     1754.51     96.61 o 
  -2  14   1      122.43       88.90     25.59 o 
   0  14   1     1152.33     1242.70     71.21 o 
   2  14   1     1762.24     1655.49     79.14 o 
   4  14   1     1961.45     1942.48     88.11 o 
   6  14   1      714.95      665.74     61.21 o 
   8  14   1        1.23       10.22     17.07 o 
  10  14   1       40.28       10.92     19.94 o 
  12  14   1       35.95       25.90     24.12 o 
 -11  15   1      343.29      390.42     57.96 o 
  -9  15   1       11.02       51.11     31.10 o 
  -7  15   1       22.31       15.90     25.23 o 
  -5  15   1      414.56      360.58     43.37 o 
  -3  15   1        1.45      -10.93     20.61 o 
  -1  15   1       92.84       26.87     61.44 o 
   1  15   1      184.58      228.57     58.66 o 
   3  15   1       50.04       23.37     24.43 o 
   5  15   1      601.55      522.13     56.83 o 
   7  15   1       89.14      117.16     36.81 o 
   9  15   1       52.76       19.58     96.52 o 
  11  15   1        9.62        7.85     42.38 o 
 -10  16   1      246.29      229.09     47.56 o 
  -8  16   1        0.07      -20.13     25.82 o 
  -6  16   1       41.14       44.93     28.01 o 
  -4  16   1       44.34       -1.40     25.42 o 
  -2  16   1      342.40      193.50     61.02 o 
   0  16   1      113.35       63.60     48.40 o 
   2  16   1     1022.37     1096.91    104.00 o 
   4  16   1        1.08      -15.25     22.55 o 
   6  16   1        3.62       -9.96     24.61 o 
   8  16   1        1.13       10.57     28.86 o 
  -9  17   1      478.16      487.59     64.18 o 
  -7  17   1       73.96       47.78     34.75 o 
  -5  17   1      162.99      179.12     51.20 o 
  -3  17   1        0.36       12.09     48.09 o 
  -1  17   1       96.12      100.63     62.34 o 
   1  17   1      839.79      865.29    113.94 o 
   3  17   1       59.66      100.25     32.39 o 
   5  17   1        9.35       18.37     27.95 o 
   7  17   1        9.65       39.56     48.97 o 
  -6  18   1        5.66       12.70     30.30 o 
  -4  18   1     1229.46     1294.77    210.13 o 
  -2  18   1      198.93       15.93     62.16 o 
   0  18   1      180.08      133.98     69.84 o 
   2  18   1       95.98      106.79     74.61 o 
   4  18   1      285.68      253.58     70.52 o 
 -20   0   2        4.16      -26.53     36.86 o 
 -18   0   2     2837.85     2780.62    180.74 o 
 -16   0   2     2415.73     2334.72    154.75 o 
 -14   0   2     1959.85     2203.31     83.38 o 
 -12   0   2      402.22      412.92     29.63 o 
 -10   0   2    18061.36    18319.63    422.59 o 
  -8   0   2      890.48      875.28     31.15 o 
  -6   0   2     4126.60     4087.82    140.11 o 
  -4   0   2   163248.45   155757.66   3359.93 o 
  -2   0   2    27577.30    28453.49    996.86 o 
   0   0   2    31400.66    29107.17    747.73 o 
   2   0   2    13076.50    14457.30    375.44 o 
   4   0   2     3932.08     4192.84    117.84 o 
   6   0   2     5625.64     5980.67    167.41 o 
   8   0   2     7989.10     7857.37    220.12 o 
  10   0   2     9712.23     9151.16    258.48 o 
  12   0   2      466.61      482.19     76.39 o 
  14   0   2        4.38       35.97     32.59 o 
  16   0   2        1.33       -4.81     35.97 o 
 -21   1   2       19.27       37.24     52.44 o 
 -19   1   2      559.93      550.98     62.13 o 
 -17   1   2      124.11      117.69     33.32 o 
 -15   1   2      726.90      723.86     47.64 o 
 -13   1   2       20.85        8.78      7.81 o 
 -11   1   2      347.57      315.88     14.73 o 
  -9   1   2      260.54      229.18     11.41 o 
  -7   1   2        3.90       -6.27      4.37 o 
  -5   1   2      893.31      984.69     23.81 o 
  -3   1   2     2348.45     2324.92     60.95 o 
  -1   1   2        3.41        3.43      2.40 o 
   1   1   2    52092.92    51113.90    922.61 o 
   3   1   2     5986.38     6146.11    117.03 o 
   5   1   2     8110.58     8043.88    153.92 o 
   7   1   2     4143.74     4634.50     95.85 o 
   9   1   2      266.08      251.93     16.18 o 
  11   1   2      550.95      470.19     29.84 o 
  13   1   2       16.99       43.31     15.36 o 
  15   1   2        1.31      -15.97     21.32 o 
  17   1   2       18.20       -3.90     25.96 o 
 -20   2   2       94.57      135.61     39.25 o 
 -18   2   2      615.78      583.66     61.12 o 
 -16   2   2     1021.27     1061.19     50.60 o 
 -14   2   2      434.29      381.13     30.74 o 
 -12   2   2      851.79      891.23     41.35 o 
 -10   2   2     1613.53     1825.20     44.68 o 
  -8   2   2     5803.78     5206.10     98.42 o 
  -6   2   2     1058.58      955.48     24.43 o 
  -4   2   2     5063.63     4802.26     86.22 o 
  -2   2   2    14193.18    13390.35    288.74 o 
   0   2   2    30868.98    31787.08    585.37 o 
   2   2   2    17021.08    16339.90    298.57 o 
   4   2   2     5282.51     4719.13     92.93 o 
   6   2   2    12033.87    12430.39    233.93 o 
   8   2   2     1967.96     2038.23     50.00 o 
  10   2   2      175.05      201.68     33.69 o 
  12   2   2      970.47      872.81     48.54 o 
  14   2   2       64.54       67.72     21.50 o 
  16   2   2        0.57      -15.46     22.87 o 
  18   2   2       31.76      -11.13     32.77 o 
 -21   3   2        2.54        4.46     30.07 o 
 -19   3   2     1013.17      994.62     79.51 o 
 -17   3   2       10.66       17.74     15.73 o 
 -15   3   2      561.52      699.52     41.37 o 
 -13   3   2        2.73       -7.72     10.09 o 
 -11   3   2        4.43        1.03      7.32 o 
  -9   3   2      849.57      948.66     28.40 o 
  -7   3   2    18479.38    20124.23    342.87 o 
  -5   3   2      800.20      811.86     20.85 o 
  -3   3   2      816.20      805.92     21.23 o 
  -1   3   2      158.56      177.96     16.48 o 
   1   3   2     2057.36     1877.30     36.72 o 
   3   3   2     3796.28     3983.29     72.43 o 
   5   3   2     9141.06     9170.82    174.67 o 
   7   3   2        0.59        0.70      5.27 o 
   9   3   2      606.98      648.73     32.68 o 
  11   3   2     2053.54     2072.62    102.07 o 
  13   3   2      330.58      334.41     33.29 o 
  15   3   2      117.06       78.45     20.84 o 
  17   3   2       51.13       70.14     49.33 o 
 -20   4   2      113.32      140.38     41.80 o 
 -18   4   2        0.11        1.19     25.45 o 
 -16   4   2      118.50       98.24     26.64 o 
 -14   4   2     1130.06     1109.75     77.93 o 
 -12   4   2     5777.86     5671.26    132.58 o 
 -10   4   2     1618.71     1683.62     41.73 o 
  -8   4   2      136.54       86.86     13.47 o 
  -6   4   2      872.83     1015.30     27.33 o 
  -4   4   2     2839.48     2736.54     60.81 o 
  -2   4   2     4629.25     5097.88    101.20 o 
   0   4   2     1079.41      877.12     27.09 o 
   2   4   2     1203.24     1505.43     31.68 o 
   4   4   2     2100.19     2237.47     53.67 o 
   6   4   2      772.29      628.90     29.40 o 
   8   4   2     1366.91     1360.62     47.61 o 
  10   4   2      194.19      206.17     31.53 o 
  12   4   2       79.70       57.99     17.25 o 
  14   4   2      219.30      251.44     29.25 o 
  16   4   2      265.19      300.04     59.77 o 
  18   4   2      112.61      166.21     42.85 o 
 -19   5   2      206.67      138.79     31.75 o 
 -17   5   2        4.42       -1.85     16.20 o 
 -15   5   2     3050.45     3177.03    146.03 o 
 -13   5   2      639.03      788.45     38.82 o 
 -11   5   2     6094.16     6509.25    147.87 o 
  -9   5   2     2090.26     2328.30     51.46 o 
  -7   5   2    28853.73    30996.04    483.14 o 
  -5   5   2    21604.09    22647.34    382.44 o 
  -3   5   2     1112.03     1226.05     30.88 o 
  -1   5   2     5491.13     5849.31    135.53 o 
   1   5   2      768.46      642.63     35.05 o 
   3   5   2      455.00      651.40     33.57 o 
   5   5   2     1715.64     1688.01     62.71 o 
   7   5   2      254.23      302.04     21.72 o 
   9   5   2     1201.83     1325.42     49.53 o 
  11   5   2     4766.09     4786.72    147.05 o 
  13   5   2        5.81       13.38     15.76 o 
  15   5   2      184.80      243.82     29.97 o 
  17   5   2      601.15      707.73    116.82 o 
 -20   6   2       92.68       78.26     26.56 o 
 -18   6   2       70.33       92.82     24.19 o 
 -16   6   2       62.56       54.80     21.84 o 
 -14   6   2     3357.77     3683.44    100.72 o 
 -12   6   2     1945.70     2082.40     64.94 o 
 -10   6   2       59.63       62.20     13.12 o 
  -8   6   2     7677.77     8620.00    145.08 o 
  -6   6   2      297.01      276.39     12.37 o 
  -4   6   2     9346.76     9506.47    186.55 o 
  -2   6   2     6439.95     6918.79    137.87 o 
   0   6   2      386.15      259.57     17.71 o 
   2   6   2    10659.06    10509.61    207.71 o 
   4   6   2       71.88       38.40     10.54 o 
   6   6   2      525.49      564.75     26.14 o 
   8   6   2     1712.73     1553.02     63.08 o 
  10   6   2      637.42      617.66     35.49 o 
  12   6   2       29.32       13.80     14.15 o 
  14   6   2       57.80       49.05     19.51 o 
  16   6   2       12.93       59.67     25.26 o 
 -19   7   2        7.95       -8.85     19.17 o 
 -17   7   2      737.65      760.35    117.05 o 
 -15   7   2      726.94      804.66     44.15 o 
 -13   7   2      351.16      327.26     28.56 o 
 -11   7   2      815.74      930.27     46.52 o 
  -9   7   2     6962.50     7310.33    161.53 o 
  -7   7   2      190.81      169.31     13.03 o 
  -5   7   2     2183.97     2411.42    118.94 o 
  -3   7   2    10099.16    10647.73    208.76 o 
  -1   7   2     3305.18     3069.68    100.39 o 
   1   7   2     4412.00     5231.78    116.08 o 
   3   7   2     2133.88     2335.28     49.04 o 
   5   7   2     2049.20     1735.25     48.62 o 
   7   7   2     2567.78     2419.45     63.59 o 
   9   7   2      240.29      238.02     23.88 o 
  11   7   2       24.70       26.80     14.66 o 
  13   7   2      864.00     1019.28     52.25 o 
  15   7   2       36.65       31.70     22.95 o 
  17   7   2       14.75       31.68     27.11 o 
 -18   8   2       43.62       39.31     22.31 o 
 -16   8   2      770.30      689.26     43.55 o 
 -14   8   2       96.32       45.75     17.32 o 
 -12   8   2      790.54      729.28     42.23 o 
 -10   8   2      133.87      157.10     18.76 o 
  -8   8   2       78.44      152.06     15.28 o 
  -6   8   2      754.17      722.73     32.95 o 
  -4   8   2     4488.78     4934.31    105.52 o 
  -2   8   2     1407.42     1283.06     39.76 o 
   0   8   2      357.61      484.64     22.39 o 
   2   8   2     4197.78     4614.79     99.81 o 
   4   8   2       33.63       71.78     11.19 o 
   6   8   2       19.10       30.27     10.19 o 
   8   8   2      107.85       68.88     15.03 o 
  10   8   2        3.94      -10.41     15.06 o 
  12   8   2        1.09       -8.80     15.91 o 
  14   8   2       97.18       43.92     51.37 o 
  16   8   2        2.15        6.43     23.66 o 
 -17   9   2      161.00      179.68     29.59 o 
 -15   9   2       50.99       37.82     17.98 o 
 -13   9   2        1.52        8.20     15.01 o 
 -11   9   2     1893.48     2018.19     65.24 o 
  -9   9   2     6087.25     6177.78    143.02 o 
  -7   9   2       82.60       61.84     13.76 o 
  -5   9   2      478.39      488.06     22.69 o 
  -3   9   2      292.70      337.89     19.59 o 
  -1   9   2    11104.80    11261.56    222.74 o 
   1   9   2     1889.41     2052.83     61.20 o 
   3   9   2      341.66      293.65     23.93 o 
   5   9   2     2738.81     2598.96     81.32 o 
   7   9   2      412.51      424.32     37.75 o 
   9   9   2     1433.56     1343.94    170.59 o 
  11   9   2      751.78      708.82     53.07 o 
  13   9   2      167.99      202.69     34.63 o 
  15   9   2       81.10       11.15     23.48 o 
 -18  10   2        0.02       20.28     31.88 o 
 -16  10   2        0.34        9.76     20.00 o 
 -14  10   2      742.44      802.62     82.04 o 
 -12  10   2     1417.97     1621.56     82.46 o 
 -10  10   2     2550.36     2501.03     87.33 o 
  -8  10   2      473.24      527.45     43.23 o 
  -6  10   2     2913.14     2870.18     79.46 o 
  -4  10   2     2708.73     3048.01     68.31 o 
  -2  10   2      751.62      804.74     43.45 o 
   0  10   2     1468.91     1299.14     61.94 o 
   2  10   2      779.25      862.88     53.83 o 
   4  10   2     1840.51     1756.07     62.71 o 
   6  10   2     1814.73     1813.76     65.90 o 
   8  10   2     1934.41     1988.48     83.04 o 
  10  10   2      821.23      686.91     72.03 o 
  12  10   2        0.04      -27.65     18.43 o 
  14  10   2       36.12       36.59     23.78 o 
 -17  11   2      162.92      136.12     33.05 o 
 -15  11   2      131.08      157.26     31.03 o 
 -13  11   2      345.03      275.90     59.46 o 
 -11  11   2        0.12       -8.79     18.37 o 
  -9  11   2     1943.14     2086.96     77.82 o 
  -7  11   2     8344.58     8028.35    184.23 o 
  -5  11   2       95.25       59.44     19.85 o 
  -3  11   2     1467.05     1442.97     49.03 o 
  -1  11   2      538.63      464.53     24.27 o 
   1  11   2     4105.78     3806.12    110.04 o 
   3  11   2     4393.53     4692.82    131.25 o 
   5  11   2      210.40      224.24     24.88 o 
   7  11   2      607.01      509.03    116.01 o 
   9  11   2      196.31      142.14     33.83 o 
  11  11   2       86.36       86.54     38.46 o 
  13  11   2      135.73      128.46     32.77 o 
 -16  12   2      314.47      373.72     56.80 o 
 -14  12   2      225.91      200.17     37.77 o 
 -12  12   2      292.97      232.80     41.48 o 
 -10  12   2       32.90       29.70     18.58 o 
  -8  12   2     1214.92     1176.58     80.49 o 
  -6  12   2       31.04       38.20     20.97 o 
  -4  12   2       75.40       27.42     18.47 o 
  -2  12   2     3311.61     3460.27     81.00 o 
   0  12   2      289.63      249.55     30.02 o 
   2  12   2      635.16      703.69     40.32 o 
   4  12   2      872.78      835.76     44.95 o 
   6  12   2     3464.71     3486.65    146.38 o 
   8  12   2       36.89       38.86     20.32 o 
  10  12   2       79.30       51.39     22.65 o 
  12  12   2      749.43      675.40     55.82 o 
 -15  13   2        0.13       -8.82     30.54 o 
 -13  13   2       73.88       90.25     71.05 o 
 -11  13   2      161.37      160.64     37.62 o 
  -9  13   2      583.81      638.42     59.26 o 
  -7  13   2     2334.40     2387.69    361.31 o 
  -5  13   2      213.43      223.58     31.73 o 
  -3  13   2        4.06      -25.24     16.83 o 
  -1  13   2      787.58      795.32     32.82 o 
   1  13   2      345.31      403.09     35.86 o 
   3  13   2      758.87      733.80     43.12 o 
   5  13   2      771.07      731.69     43.95 o 
   7  13   2      102.57       85.89     31.70 o 
   9  13   2       70.82       69.41     22.97 o 
  11  13   2       99.10       80.38     44.87 o 
 -14  14   2        0.85      -33.78     36.24 o 
 -12  14   2       90.09       56.74     86.99 o 
 -10  14   2      291.21      353.79     50.84 o 
  -8  14   2       36.21      -18.21     28.40 o 
  -6  14   2       41.66       46.62     47.10 o 
  -4  14   2       40.20       46.16     22.81 o 
  -2  14   2     1622.61     1765.94     79.78 o 
   0  14   2      123.32      134.58     28.03 o 
   2  14   2      345.03      257.22     52.00 o 
   4  14   2      124.66       63.84     19.91 o 
   6  14   2     1720.28     1891.00    156.35 o 
   8  14   2        7.27        0.04     18.48 o 
  10  14   2       41.07       75.75     28.85 o 
 -13  15   2        0.07       15.11     33.19 o 
 -11  15   2      144.67      167.00     41.09 o 
  -9  15   2      151.64      177.30     39.99 o 
  -7  15   2      110.25      121.25     34.01 o 
  -5  15   2        7.42       32.97     23.82 o 
  -3  15   2       51.77       38.91     23.19 o 
  -1  15   2      109.87      127.20     30.92 o 
   1  15   2     1192.65     1219.56     79.06 o 
   3  15   2      791.00      820.40     60.47 o 
   5  15   2      746.14      837.48     79.78 o 
   7  15   2       13.28       35.08     33.66 o 
   9  15   2        8.88      -19.76     19.98 o 
 -10  16   2       76.89      168.97     48.70 o 
  -8  16   2      499.61      563.90     60.98 o 
  -6  16   2       80.73      108.10     49.77 o 
  -4  16   2      556.21      693.45     55.65 o 
  -2  16   2        9.84        3.49     44.36 o 
   0  16   2      501.16      547.58     90.40 o 
   2  16   2        8.52       28.23     25.60 o 
   4  16   2       18.49       30.20     29.38 o 
   6  16   2       17.44       34.54     27.90 o 
   8  16   2      332.04      342.92    111.83 o 
  -9  17   2      351.24      319.19     54.00 o 
  -7  17   2      104.49      158.46     41.02 o 
  -5  17   2       80.44      167.30     39.77 o 
  -3  17   2      297.59      229.32     70.78 o 
  -1  17   2      621.51      660.67    102.30 o 
   1  17   2       28.96      -27.09     46.62 o 
   3  17   2      371.50      428.93     50.12 o 
   5  17   2      196.27      220.21     46.12 o 
   7  17   2       40.52       10.98     31.47 o 
  -6  18   2      146.18       32.77     90.64 o 
  -4  18   2       25.41      -69.63     77.64 o 
  -2  18   2      139.78      114.79     67.91 o 
   0  18   2      395.12      414.21     92.31 o 
   2  18   2       12.62      128.11     65.66 o 
   4  18   2      141.25      151.85     65.35 o 
 -21   1   3       93.26      101.11     38.36 o 
 -19   1   3       84.18       92.95     33.07 o 
 -17   1   3      526.41      516.82     35.84 o 
 -15   1   3      393.00      393.26     24.99 o 
 -13   1   3     4434.25     4289.91     98.45 o 
 -11   1   3     8432.49     8290.74    189.15 o 
  -9   1   3      102.66      132.39     11.59 o 
  -7   1   3     3732.40     4056.29     79.88 o 
  -5   1   3    23150.41    22988.95    387.27 o 
  -3   1   3     4532.84     4380.33     96.59 o 
  -1   1   3    52641.59    54397.84   1335.54 o 
   1   1   3   188873.67   170078.86   3690.78 o 
   3   1   3    15617.38    16062.68    296.12 o 
   5   1   3     5219.07     5076.11    101.71 o 
   7   1   3       35.79       32.06      7.67 o 
   9   1   3     2853.35     2802.70     66.83 o 
  11   1   3      458.94      509.39     45.81 o 
  13   1   3     1170.01     1196.51     72.96 o 
  15   1   3       31.78       19.74     25.23 o 
  17   1   3      217.45      289.63     52.13 o 
 -20   2   3      110.42      105.70     35.36 o 
 -18   2   3     1327.58     1419.80     69.42 o 
 -16   2   3        0.31       13.15     13.94 o 
 -14   2   3     1905.79     1995.82     68.52 o 
 -12   2   3       24.41        8.18      7.94 o 
 -10   2   3     1796.70     2029.57     49.88 o 
  -8   2   3     2001.20     1998.89     44.97 o 
  -6   2   3      585.32      649.88     19.33 o 
  -4   2   3      175.34      145.05     12.77 o 
  -2   2   3     8718.46     9538.82    209.41 o 
   0   2   3     3041.15     3498.65     63.61 o 
   2   2   3    30597.88    31737.40    576.66 o 
   4   2   3    10247.44    10558.31    225.13 o 
   6   2   3     1370.11     1521.18     38.64 o 
   8   2   3     2594.30     2557.80    160.84 o 
  10   2   3       65.59       32.78     16.53 o 
  12   2   3       60.42      104.96     33.85 o 
  14   2   3       22.07       49.58     25.16 o 
  16   2   3       16.14       41.39     36.95 o 
 -21   3   3      170.65      195.02     45.93 o 
 -19   3   3        4.56       -2.93     15.74 o 
 -17   3   3       64.37       26.91     17.13 o 
 -15   3   3      995.42     1020.61     53.87 o 
 -13   3   3      357.21      321.59     19.53 o 
 -11   3   3        1.07       10.13      7.13 o 
  -9   3   3      238.18      203.13     12.88 o 
  -7   3   3     1838.80     1524.58     35.73 o 
  -5   3   3    15525.44    15537.75    316.74 o 
  -3   3   3     5892.26     5654.92    113.07 o 
  -1   3   3      801.39      819.81     31.74 o 
   1   3   3    17641.87    17561.42    295.66 o 
   3   3   3     5053.91     4882.48     96.02 o 
   5   3   3     1383.44     1521.71     53.85 o 
   7   3   3     2067.18     1853.22     54.26 o 
   9   3   3      909.50      883.47     38.59 o 
  11   3   3        8.05       25.66     13.89 o 
  13   3   3        0.65       21.49     15.75 o 
  15   3   3      687.07      773.42    106.58 o 
  17   3   3      179.47      284.60     78.09 o 
 -20   4   3      191.07      188.45     30.07 o 
 -18   4   3      328.01      338.80     75.16 o 
 -16   4   3        0.04       17.23     16.23 o 
 -14   4   3       16.76       26.88     12.84 o 
 -12   4   3     2422.68     2347.61     81.76 o 
 -10   4   3     7834.01     8482.17    155.67 o 
  -8   4   3     1475.28     1563.36     37.34 o 
  -6   4   3    16732.64    17858.79    304.74 o 
  -4   4   3     1628.44     1472.17     35.76 o 
  -2   4   3     8274.53     7402.87    143.79 o 
   0   4   3     1154.42     1246.48     32.50 o 
   2   4   3      323.40      445.69     18.50 o 
   4   4   3      410.05      376.70     20.36 o 
   6   4   3      909.13      691.57     22.39 o 
   8   4   3        1.34        4.18      9.76 o 
  10   4   3     4118.61     3810.28    106.60 o 
  12   4   3       97.40       71.38     24.27 o 
  14   4   3       57.42       25.58     18.31 o 
  16   4   3      243.50      291.54     47.71 o 
 -21   5   3        3.82        0.93     23.91 o 
 -19   5   3       15.88       19.68     19.40 o 
 -17   5   3      126.81      137.91     24.73 o 
 -15   5   3      232.72      183.37     30.38 o 
 -13   5   3      474.74      461.64     30.29 o 
 -11   5   3     1064.34     1012.80     30.08 o 
  -9   5   3     2047.91     2222.59     50.07 o 
  -7   5   3     1050.77     1066.99     28.15 o 
  -5   5   3      507.67      505.63     19.20 o 
  -3   5   3     1498.34     1461.05     35.74 o 
  -1   5   3     1301.26     1441.37     64.80 o 
   1   5   3     2462.97     2225.53     45.41 o 
   3   5   3     1835.09     1902.90     40.06 o 
   5   5   3      282.24      325.58     22.96 o 
   7   5   3        9.06       -4.42      9.31 o 
   9   5   3      763.93      726.51     37.22 o 
  11   5   3       89.15      105.17     39.26 o 
  13   5   3        0.81        0.33     15.61 o 
  15   5   3      148.16      172.84     32.26 o 
 -20   6   3      227.59      262.33     35.25 o 
 -18   6   3      245.62      212.28     30.33 o 
 -16   6   3       38.15       45.41     21.32 o 
 -14   6   3      852.48      834.07     45.74 o 
 -12   6   3     7395.35     7609.29    171.53 o 
 -10   6   3      143.91      173.58     36.52 o 
  -8   6   3     5719.46     6077.10    108.95 o 
  -6   6   3    13821.54    14414.44    278.74 o 
  -4   6   3      692.35      552.39     28.20 o 
  -2   6   3     5112.36     4858.99    166.15 o 
   0   6   3     4582.13     4402.09     95.15 o 
   2   6   3    16600.38    16865.22    288.43 o 
   4   6   3     1179.72     1134.74     28.07 o 
   6   6   3     2763.72     2798.79     78.66 o 
   8   6   3      518.53      545.29     31.20 o 
  10   6   3     4186.01     4009.67    165.33 o 
  12   6   3       73.79       89.53     19.95 o 
  14   6   3      355.40      465.03     39.23 o 
  16   6   3      210.12      296.82     42.56 o 
 -19   7   3        0.03       22.47     19.84 o 
 -17   7   3       42.38       37.51     20.09 o 
 -15   7   3      992.55     1043.85     48.97 o 
 -13   7   3     1398.10     1396.55     53.14 o 
 -11   7   3        5.13        3.96     11.73 o 
  -9   7   3      421.84      391.19     23.83 o 
  -7   7   3      180.52      168.75     12.28 o 
  -5   7   3    13048.84    13635.27    287.18 o 
  -3   7   3     2684.21     2943.75     66.16 o 
  -1   7   3     5952.09     6091.82    145.77 o 
   1   7   3     2882.07     2999.59     70.32 o 
   3   7   3     1038.05      969.22     25.99 o 
   5   7   3      694.08      657.60     30.02 o 
   7   7   3       95.10      114.14     16.50 o 
   9   7   3       37.37       42.38     19.14 o 
  11   7   3      412.20      271.81     55.20 o 
  13   7   3      427.87      402.80     42.62 o 
  15   7   3        0.05       -7.50     21.26 o 
 -20   8   3       56.75       93.40     27.33 o 
 -18   8   3      271.52      286.91     55.77 o 
 -16   8   3      105.77       73.61     21.11 o 
 -14   8   3      612.49      636.94     46.72 o 
 -12   8   3        1.00      -13.58     12.85 o 
 -10   8   3     2807.00     2698.25     75.84 o 
  -8   8   3     9518.74    10094.42    250.33 o 
  -6   8   3     1945.63     2342.86     57.77 o 
  -4   8   3     6640.71     7127.15    146.40 o 
  -2   8   3       39.77       -0.27      7.29 o 
   0   8   3     4089.83     3971.24     89.35 o 
   2   8   3     1636.41     1438.24     52.72 o 
   4   8   3       89.27      106.94     16.81 o 
   6   8   3      494.59      524.39     32.37 o 
   8   8   3     1343.58     1305.58     62.22 o 
  10   8   3      115.46      112.98     24.34 o 
  12   8   3        8.54        0.30     18.52 o 
  14   8   3      690.70      784.11     60.42 o 
 -19   9   3      194.44      180.56     32.32 o 
 -17   9   3       39.19       42.61     20.29 o 
 -15   9   3      302.13      352.78     32.91 o 
 -13   9   3      605.50      604.93     38.00 o 
 -11   9   3       70.11       51.24     15.85 o 
  -9   9   3      358.02      345.63     63.04 o 
  -7   9   3      196.08      203.02     15.19 o 
  -5   9   3     3374.93     3592.32     82.51 o 
  -3   9   3       47.15       19.49      9.92 o 
  -1   9   3      116.55      167.98     14.69 o 
   1   9   3      722.06      895.32     30.71 o 
   3   9   3       96.15      118.49     18.25 o 
   5   9   3     2519.75     2505.51     80.45 o 
   7   9   3      110.11      115.07     22.46 o 
   9   9   3      284.73      349.58     70.16 o 
  11   9   3      120.34       99.43     46.39 o 
  13   9   3        2.64       12.50     21.27 o 
  15   9   3      116.47       73.46     28.73 o 
 -18  10   3        4.17        0.02     21.61 o 
 -16  10   3       32.20       70.06     21.93 o 
 -14  10   3      182.33      188.10     25.44 o 
 -12  10   3      458.92      476.59     33.84 o 
 -10  10   3       28.23       58.91     22.84 o 
  -8  10   3     2173.23     2106.98     73.38 o 
  -6  10   3      551.01      614.45     34.00 o 
  -4  10   3      303.83      265.63     21.51 o 
  -2  10   3      663.51      773.60     35.31 o 
   0  10   3     1840.20     1943.58     53.32 o 
   2  10   3      942.57      966.21    103.46 o 
   4  10   3      740.93      762.21     41.38 o 
   6  10   3      160.32      145.57     22.35 o 
   8  10   3     1883.35     1825.83     80.45 o 
  10  10   3      317.78      338.26     39.32 o 
  12  10   3        5.36       16.74     19.65 o 
  14  10   3        8.12       16.72     26.01 o 
 -17  11   3      144.61      122.98     31.70 o 
 -15  11   3        4.12      -10.91     19.09 o 
 -13  11   3     1323.09     1467.63    119.23 o 
 -11  11   3        2.94       -3.66     16.22 o 
  -9  11   3        2.16        1.93     19.69 o 
  -7  11   3     1573.44     1588.96    114.33 o 
  -5  11   3     9744.31     9402.17    273.00 o 
  -3  11   3       63.19      111.35     37.97 o 
  -1  11   3      375.48      358.57     26.06 o 
   1  11   3     1717.30     1704.20     63.24 o 
   3  11   3      864.34      955.10     70.49 o 
   5  11   3      587.50      556.12     37.96 o 
   7  11   3     1496.31     1480.32     70.38 o 
   9  11   3     1751.14     1611.20     85.21 o 
  11  11   3       12.31       12.81     21.42 o 
  13  11   3       44.10      121.30     31.96 o 
 -16  12   3        8.37       -1.99     31.72 o 
 -14  12   3      190.74      186.39     55.38 o 
 -12  12   3      359.59      407.94     81.91 o 
 -10  12   3     1169.01     1205.67    104.08 o 
  -8  12   3     3275.63     3383.25    264.71 o 
  -6  12   3      231.67      305.31     34.35 o 
  -4  12   3     4174.64     4187.79    129.14 o 
  -2  12   3     1952.22     1847.37     55.23 o 
   0  12   3      407.42      346.45     42.88 o 
   2  12   3     1565.89     1636.83     75.71 o 
   4  12   3      951.71     1024.05    141.10 o 
   6  12   3      649.38      679.42     48.27 o 
   8  12   3        0.16      -10.21     16.18 o 
  10  12   3     2309.67     2397.72    125.63 o 
  12  12   3       11.12        0.11     23.30 o 
 -15  13   3      321.75      344.10     55.08 o 
 -13  13   3      307.79      219.27     44.75 o 
 -11  13   3       34.33       45.86     28.33 o 
  -9  13   3       45.17        7.02     21.35 o 
  -7  13   3      913.96     1178.51    183.06 o 
  -5  13   3      317.53      263.61     33.74 o 
  -3  13   3      671.78      648.42     37.00 o 
  -1  13   3      827.91      810.15     43.43 o 
   1  13   3      237.73      196.27     24.79 o 
   3  13   3        0.27        2.18     15.18 o 
   5  13   3      599.85      674.21     48.36 o 
   7  13   3     3137.77     3250.74    122.58 o 
   9  13   3       35.07       12.73     20.10 o 
  11  13   3       17.37       21.75     22.79 o 
 -14  14   3       87.46       69.76     40.87 o 
 -12  14   3       28.59       26.91     27.30 o 
 -10  14   3        7.45       -5.63     39.44 o 
  -8  14   3      194.60      211.53     38.54 o 
  -6  14   3     1650.84     1568.06    101.44 o 
  -4  14   3        7.90       27.19     20.12 o 
  -2  14   3     2152.90     2174.24    177.72 o 
   0  14   3     1542.30     1574.60     90.68 o 
   2  14   3        0.75        6.13     15.58 o 
   4  14   3       12.90       -0.02     23.21 o 
   6  14   3      663.13      634.48     59.03 o 
   8  14   3      380.80      328.43     40.50 o 
  10  14   3       71.13       51.71     27.02 o 
 -13  15   3      133.78      162.26     41.76 o 
 -11  15   3       77.60      147.56     38.42 o 
  -9  15   3      106.78       87.74     32.59 o 
  -7  15   3      368.10      312.93     45.93 o 
  -5  15   3      514.62      537.68     48.99 o 
  -3  15   3       93.30      140.89     83.78 o 
  -1  15   3      377.58      406.46     57.15 o 
   1  15   3     1001.00      984.41     72.20 o 
   3  15   3      253.36      192.71     38.57 o 
   5  15   3        1.60       40.22     20.41 o 
   7  15   3       13.65        2.57     19.93 o 
   9  15   3      280.74      321.67     43.41 o 
 -12  16   3       31.82       -5.99     31.96 o 
 -10  16   3        3.32       -4.25     40.07 o 
  -8  16   3        9.78       -0.23     26.91 o 
  -6  16   3       61.04       34.97     29.29 o 
  -4  16   3       92.66      117.92     61.07 o 
  -2  16   3      181.89      210.06     65.13 o 
   0  16   3        5.41       10.82     24.27 o 
   2  16   3      197.88      257.89     46.21 o 
   4  16   3       53.91       -1.25     30.81 o 
   6  16   3        1.45       12.29     33.83 o 
  -9  17   3       71.13       22.35     33.72 o 
  -7  17   3      374.86      301.28     49.17 o 
  -5  17   3      662.33      636.44    149.94 o 
  -3  17   3      169.30      108.17     62.76 o 
  -1  17   3       81.19      123.87     88.24 o 
   1  17   3      552.02      442.58     79.02 o 
   3  17   3      391.31      354.79    156.53 o 
   5  17   3      115.86      169.41     42.44 o 
  -6  18   3        6.67       23.51     81.74 o 
  -4  18   3      123.84       78.88     67.21 o 
  -2  18   3       98.54       82.32     67.49 o 
   0  18   3      263.21      234.53     78.37 o 
   2  18   3       44.52       58.26     34.02 o 
 -22   0   4       53.98      113.97     53.96 o 
 -20   0   4       65.02      111.30     47.55 o 
 -16   0   4      541.50      563.15     51.02 o 
 -14   0   4       11.01       18.77     16.60 o 
 -12   0   4      533.29      561.92     39.01 o 
 -10   0   4    16510.05    16497.92    377.18 o 
  -8   0   4      571.00      811.20     32.25 o 
  -6   0   4     3016.89     2745.32     72.69 o 
  -4   0   4    83475.91    83499.24   2902.07 o 
  -2   0   4    64371.62    59909.12   2081.68 o 
   0   0   4   101694.98    96347.12   3367.28 o 
   2   0   4     2914.11     2910.29     85.65 o 
   4   0   4    15392.99    14447.75    384.28 o 
   6   0   4      613.34      645.75     32.46 o 
   8   0   4     1095.83     1269.61    114.50 o 
  10   0   4        1.07       14.84     13.65 o 
  12   0   4      106.77      203.72     49.33 o 
  14   0   4      437.58      472.61     76.75 o 
  16   0   4        5.99        4.99     39.89 o 
 -21   1   4        2.35       -6.98     33.03 o 
 -19   1   4      566.72      473.88    133.64 o 
 -17   1   4      117.72      189.17     24.17 o 
 -15   1   4      210.85      226.36     19.78 o 
 -13   1   4      599.74      537.54     24.25 o 
 -11   1   4      526.04      535.76     24.26 o 
  -9   1   4      440.24      580.32     19.51 o 
  -7   1   4       35.69        9.40      5.89 o 
  -5   1   4    11745.97    12309.44    357.73 o 
  -3   1   4    22489.55    23367.30    497.84 o 
  -1   1   4    12575.79    11882.70    297.73 o 
   1   1   4     3128.17     2835.30     66.72 o 
   3   1   4     2876.24     2826.16     59.93 o 
   5   1   4     4102.16     4041.46     84.42 o 
   7   1   4     3037.03     2970.42     67.77 o 
   9   1   4      123.90      126.62     13.80 o 
  11   1   4      289.53      276.60     26.07 o 
  13   1   4        0.00       -1.50     30.54 o 
  15   1   4       19.31       17.06     27.78 o 
 -22   2   4       25.18      -20.51     28.73 o 
 -20   2   4        2.51       -3.54     27.57 o 
 -18   2   4      167.82      104.95     21.53 o 
 -16   2   4     1424.39     1479.00     60.75 o 
 -14   2   4     1800.24     1740.01     51.02 o 
 -12   2   4     2514.59     2451.15     57.55 o 
 -10   2   4        4.70        0.06      6.25 o 
  -8   2   4     3389.01     3390.14     62.62 o 
  -6   2   4     8087.47     8229.25    147.05 o 
  -4   2   4    52303.01    50566.84    935.25 o 
  -2   2   4     1765.93     1757.30     46.50 o 
   0   2   4       44.76       86.10      6.58 o 
   2   2   4     9760.56     9475.40    178.87 o 
   4   2   4     1598.85     1772.27     41.95 o 
   6   2   4       66.89       78.78      9.37 o 
   8   2   4      724.27      765.69     27.45 o 
  10   2   4     2066.28     2017.98     67.12 o 
  12   2   4      129.49      133.68     36.88 o 
  14   2   4       39.09        6.83     23.44 o 
  16   2   4       98.69      138.43     38.84 o 
 -21   3   4       11.07       27.44     29.99 o 
 -19   3   4       24.81       32.78     17.70 o 
 -17   3   4        0.93        0.73     14.07 o 
 -15   3   4     1750.44     1750.33     64.68 o 
 -13   3   4      715.08      671.65     26.77 o 
 -11   3   4        3.30        0.52      6.39 o 
  -9   3   4     4222.12     4506.62     88.57 o 
  -7   3   4     1709.91     1998.84     44.35 o 
  -5   3   4    19532.54    19684.85    373.58 o 
  -3   3   4     3256.18     2744.48    120.91 o 
  -1   3   4      819.06      987.52     25.51 o 
   1   3   4     5240.14     4808.15     94.30 o 
   3   3   4      206.33      377.68     36.26 o 
   5   3   4      111.97       97.37     11.14 o 
   7   3   4      191.12      200.38     18.62 o 
   9   3   4     1962.90     1996.93     65.59 o 
  11   3   4     2756.51     2752.17     96.30 o 
  13   3   4       10.69       13.85     16.77 o 
  15   3   4        4.27       23.99     26.18 o 
 -20   4   4      258.48      230.85     31.12 o 
 -18   4   4      985.45      960.74     51.89 o 
 -16   4   4     1750.27     1709.91    108.61 o 
 -14   4   4     1080.29      937.80     60.13 o 
 -12   4   4      607.06      586.01     40.00 o 
 -10   4   4      779.80      689.36     29.18 o 
  -8   4   4     4331.60     4210.93     82.81 o 
  -6   4   4       11.61        6.40      5.65 o 
  -4   4   4     3068.46     3251.25     77.11 o 
  -2   4   4      941.27      922.36     31.45 o 
   0   4   4    10221.34    10809.01    186.93 o 
   2   4   4      494.56      368.89     18.65 o 
   4   4   4      115.84      130.00     15.29 o 
   6   4   4     3694.46     3613.35     95.57 o 
   8   4   4      130.56      151.11     18.99 o 
  10   4   4      175.92      123.08     39.38 o 
  12   4   4      609.14      676.58     49.16 o 
  14   4   4       23.92       33.82     19.05 o 
  16   4   4      248.04      278.02     50.06 o 
 -21   5   4      174.85      229.60     33.01 o 
 -19   5   4        8.78        0.41     17.89 o 
 -17   5   4     2923.67     3101.81    120.24 o 
 -15   5   4      319.32      331.80     28.92 o 
 -13   5   4     1082.40     1065.20     44.11 o 
 -11   5   4     9466.66     9200.68    181.50 o 
  -9   5   4      188.94      281.17     29.35 o 
  -7   5   4    11908.56    12721.77    256.61 o 
  -5   5   4       86.01      136.59     10.08 o 
  -3   5   4     1997.12     1880.72     55.23 o 
  -1   5   4     2816.34     3121.83     80.47 o 
   1   5   4     7238.49     7345.81    131.06 o 
   3   5   4     1553.31     1503.16     39.27 o 
   5   5   4     5512.54     5110.77    126.31 o 
   7   5   4     1051.50      979.69     60.92 o 
   9   5   4      149.85      172.00     21.78 o 
  11   5   4       95.68      135.56     37.41 o 
  13   5   4       22.99        3.22     16.37 o 
  15   5   4      108.66      190.89     55.74 o 
 -20   6   4       35.68       30.15     21.59 o 
 -18   6   4       33.68       19.41     18.91 o 
 -16   6   4     1045.69      956.24     50.09 o 
 -14   6   4        6.50       -1.27     13.20 o 
 -12   6   4       57.25       27.42     12.97 o 
 -10   6   4      299.14      373.50     17.32 o 
  -8   6   4     1088.63      957.81     30.08 o 
  -6   6   4     6547.25     6423.64    132.50 o 
  -4   6   4    18403.08    17497.90    334.40 o 
  -2   6   4      529.11      683.58     59.17 o 
   0   6   4      103.92       77.31     12.24 o 
   2   6   4      812.37      748.90     21.20 o 
   4   6   4        1.33        0.73      7.22 o 
   6   6   4      183.17      182.51     19.09 o 
   8   6   4     1355.86     1367.71     51.65 o 
  10   6   4       36.68       26.09     14.97 o 
  12   6   4     1515.71     1610.64     77.30 o 
  14   6   4       83.66       88.29     27.59 o 
 -19   7   4      344.54      309.22     38.59 o 
 -17   7   4      446.93      487.43     40.12 o 
 -15   7   4     3232.34     3614.15    101.86 o 
 -13   7   4     1861.77     1948.81     64.23 o 
 -11   7   4       49.80       51.39     14.48 o 
  -9   7   4      391.83      405.88     19.36 o 
  -7   7   4      237.17      324.32     33.57 o 
  -5   7   4     6590.45     6744.78    138.69 o 
  -3   7   4    13478.20    13082.20    295.07 o 
  -1   7   4       11.90       12.63      7.51 o 
   1   7   4      785.39      871.81     29.09 o 
   3   7   4     2536.78     2568.28     78.33 o 
   5   7   4      409.73      424.53     33.10 o 
   7   7   4       34.54       31.16     15.79 o 
   9   7   4     1344.47     1264.86     82.80 o 
  11   7   4      700.44      760.52     53.72 o 
  13   7   4        0.55      -23.56     17.27 o 
  15   7   4       15.75       12.44     23.61 o 
 -20   8   4      101.24      128.90     29.95 o 
 -18   8   4       14.96        2.15     18.31 o 
 -16   8   4       16.36       -9.25     15.50 o 
 -14   8   4       12.55       -3.40     14.65 o 
 -12   8   4      369.87      399.49     29.53 o 
 -10   8   4      576.02      507.36     34.24 o 
  -8   8   4      199.17      193.07     14.61 o 
  -6   8   4     1690.32     1863.60     49.01 o 
  -4   8   4       45.69       23.44      9.15 o 
  -2   8   4     1195.88     1188.43     42.26 o 
   0   8   4     5131.19     5470.89    121.81 o 
   2   8   4       42.95       34.40     12.61 o 
   4   8   4       65.61       65.21     14.65 o 
   6   8   4     1251.56     1284.71     60.05 o 
   8   8   4      519.25      504.32     41.01 o 
  10   8   4       72.48       64.81     22.79 o 
  12   8   4        6.74       23.95     20.86 o 
  14   8   4        5.31       25.73     24.56 o 
 -19   9   4       29.74       12.64     21.82 o 
 -17   9   4        2.93       15.74     18.63 o 
 -15   9   4        0.54       -9.27     14.89 o 
 -13   9   4        3.51       10.17     15.33 o 
 -11   9   4       47.38        6.01     15.22 o 
  -9   9   4      384.36      432.03     44.83 o 
  -7   9   4      397.67      389.54     20.40 o 
  -5   9   4        6.80       12.31      9.10 o 
  -3   9   4      321.48      279.51     20.47 o 
  -1   9   4     3412.66     3421.46     81.26 o 
   1   9   4     1221.95     1212.12     51.37 o 
   3   9   4     1771.51     1711.25     62.33 o 
   5   9   4        4.59        3.76     12.05 o 
   7   9   4     3111.14     3323.15    119.54 o 
   9   9   4     1948.03     1889.75    160.89 o 
  11   9   4        7.76        1.08     19.39 o 
  13   9   4       11.31       10.27     20.68 o 
 -18  10   4      252.77      308.48     37.61 o 
 -16  10   4      134.48      153.77     30.05 o 
 -14  10   4       75.21       68.38     19.38 o 
 -12  10   4      675.20      720.32     54.86 o 
 -10  10   4     2354.66     2220.54     79.70 o 
  -8  10   4        0.07        0.26     31.43 o 
  -6  10   4     1110.32     1139.91     44.68 o 
  -4  10   4       44.60       46.25     12.18 o 
  -2  10   4     1387.20     1245.85     61.33 o 
   0  10   4      855.70      873.55     39.48 o 
   2  10   4      169.61      156.31     28.99 o 
   4  10   4     2780.74     2878.68     92.33 o 
   6  10   4      135.20      117.20     43.18 o 
   8  10   4       97.99      145.10     38.02 o 
  10  10   4       15.96       23.08     20.77 o 
  12  10   4      343.00      320.35     43.00 o 
 -17  11   4       27.57       58.67     23.42 o 
 -15  11   4       45.72       43.94     29.90 o 
 -13  11   4      239.82      265.49     44.19 o 
 -11  11   4       49.09       11.39     33.03 o 
  -9  11   4        8.56       -9.54     29.03 o 
  -7  11   4        8.65       15.94     25.82 o 
  -5  11   4     2150.14     2240.93     72.13 o 
  -3  11   4     6964.85     6618.45    229.08 o 
  -1  11   4      279.90      284.02     40.92 o 
   1  11   4       58.62      114.24     19.67 o 
   3  11   4     2997.65     3173.43    100.61 o 
   5  11   4      132.54      131.00     22.12 o 
   7  11   4     1894.40     2006.49    119.58 o 
   9  11   4      733.58      758.45    139.25 o 
  11  11   4      902.61      903.37    145.04 o 
 -16  12   4      681.87      790.24     73.46 o 
 -14  12   4      147.19      158.32     49.59 o 
 -12  12   4     1186.99     1250.25    128.84 o 
 -10  12   4     1059.79     1066.95     72.36 o 
  -8  12   4       13.91       -9.43     16.97 o 
  -6  12   4      699.01      876.11     59.19 o 
  -4  12   4     4005.43     3921.45    111.74 o 
  -2  12   4       46.19       31.43     11.46 o 
   0  12   4     1026.72      836.27     89.31 o 
   2  12   4     1287.09     1324.15     58.63 o 
   4  12   4       11.86       -2.20     14.56 o 
   6  12   4      313.98      371.32     85.30 o 
   8  12   4      506.54      542.01     49.04 o 
  10  12   4       17.89       30.79     23.79 o 
 -15  13   4        1.48        1.81     28.62 o 
 -13  13   4       49.51       27.71     69.54 o 
 -11  13   4      111.41       85.38     29.82 o 
  -9  13   4       82.24       68.12     29.85 o 
  -7  13   4      235.32      221.57     70.34 o 
  -5  13   4       22.78       -8.26     26.71 o 
  -3  13   4     1161.50     1232.08    114.66 o 
  -1  13   4        5.68        9.23     14.58 o 
   1  13   4      624.93      535.79     38.89 o 
   3  13   4        6.52      -14.48     15.26 o 
   5  13   4      457.54      429.33     45.85 o 
   7  13   4      462.13      390.32     43.08 o 
   9  13   4      204.64      179.41     34.56 o 
 -14  14   4        5.84      -12.00     29.46 o 
 -12  14   4      239.84      249.83     43.72 o 
 -10  14   4      883.58      851.00     69.29 o 
  -8  14   4      698.25      731.47     62.62 o 
  -6  14   4     2193.90     2262.53     95.52 o 
  -4  14   4      457.95      453.02     45.81 o 
  -2  14   4       78.66       67.34     27.37 o 
   0  14   4      365.84      339.40     61.28 o 
   2  14   4      351.13      415.36     37.32 o 
   4  14   4       10.68       31.91     23.20 o 
   6  14   4      492.50      491.24     47.01 o 
   8  14   4       10.52      -14.47     23.15 o 
 -13  15   4      284.41      472.23     61.86 o 
 -11  15   4      100.54       61.33     30.70 o 
  -9  15   4      345.56      155.38     38.30 o 
  -7  15   4      167.92      147.81     35.62 o 
  -5  15   4      730.04      960.66     62.64 o 
  -3  15   4      231.62      213.15     93.67 o 
  -1  15   4       85.60       74.82     42.29 o 
   1  15   4       19.56        9.50     23.31 o 
   3  15   4       86.75       36.16     20.08 o 
   5  15   4        6.59       15.63     21.59 o 
   7  15   4       94.01       80.40     52.09 o 
 -12  16   4        0.08       28.81     46.48 o 
 -10  16   4      149.89      188.01     43.61 o 
  -8  16   4       16.91       34.70     26.99 o 
  -6  16   4       63.53      113.00     33.87 o 
  -4  16   4      493.88      661.50    100.28 o 
  -2  16   4       11.30      117.53     83.34 o 
   0  16   4       52.36       83.50     53.87 o 
   2  16   4        0.87        2.25     26.36 o 
   4  16   4      299.56      362.20     61.79 o 
   6  16   4        1.21        0.55     22.33 o 
  -9  17   4      224.66      178.47     42.69 o 
  -7  17   4        7.80      -16.42     26.39 o 
  -5  17   4      129.79      140.68     93.84 o 
  -3  17   4      189.68      141.74     64.12 o 
  -1  17   4      283.98      249.54     75.65 o 
   1  17   4       11.78       10.44     29.26 o 
   3  17   4      397.12      464.06     69.80 o 
  -6  18   4       47.73       81.91     89.04 o 
  -4  18   4      119.55       42.29     65.82 o 
  -2  18   4      280.24      298.40     84.81 o 
   0  18   4       75.61      -15.32     80.04 o 
 -21   1   5      263.40      138.85     38.14 o 
 -19   1   5      250.06      217.46     31.60 o 
 -17   1   5     7768.93     7726.14    170.19 o 
 -15   1   5     2862.52     2700.20    102.69 o 
 -13   1   5      385.72      400.92     22.67 o 
 -11   1   5     1857.69     2100.29     51.89 o 
  -9   1   5     3557.84     3199.36     67.93 o 
  -7   1   5     8380.99     8289.24    195.16 o 
  -5   1   5     2663.70     2792.70     71.09 o 
  -3   1   5     1162.21     1276.60     40.85 o 
  -1   1   5    20351.53    20659.67    379.44 o 
   1   1   5     7947.68     7942.28    151.88 o 
   3   1   5     6488.76     6203.36    122.57 o 
   5   1   5     5788.41     5864.77    119.02 o 
   7   1   5      144.32      140.40     13.44 o 
   9   1   5      165.47      116.57     30.40 o 
  11   1   5      165.08      165.26     31.67 o 
  13   1   5      395.01      469.58     51.44 o 
  15   1   5       14.51       -8.90     26.19 o 
 -22   2   5       22.64        1.25     28.69 o 
 -20   2   5      314.21      388.25     44.44 o 
 -18   2   5      130.52       76.03     22.67 o 
 -16   2   5     1825.99     1806.55     72.03 o 
 -14   2   5     1528.59     1529.50     42.34 o 
 -12   2   5      170.68      215.35     24.58 o 
 -10   2   5       37.66       55.80      9.66 o 
  -8   2   5      382.20      397.21     24.77 o 
  -6   2   5    14797.73    14891.82    286.19 o 
  -4   2   5    14751.82    14730.01    322.20 o 
  -2   2   5      490.95      599.07     41.40 o 
   0   2   5     2595.82     2855.39     60.02 o 
   2   2   5     2036.23     2128.38     48.10 o 
   4   2   5     2436.26     2325.68     53.59 o 
   6   2   5     1068.95     1029.64     31.76 o 
   8   2   5       18.70       15.94     11.03 o 
  10   2   5      241.00      187.50     22.28 o 
  12   2   5       84.51       74.29     41.05 o 
  14   2   5        0.72       31.11     27.60 o 
 -21   3   5      242.41      371.80     42.14 o 
 -19   3   5      109.72       77.31     40.37 o 
 -17   3   5        9.05        6.85     14.85 o 
 -15   3   5       10.76       -1.12      9.51 o 
 -13   3   5     3461.15     3055.38     69.45 o 
 -11   3   5      983.32     1146.30     51.83 o 
  -9   3   5      804.74      935.06     29.07 o 
  -7   3   5     2475.98     2271.57     55.94 o 
  -5   3   5     3880.01     3911.94     84.17 o 
  -3   3   5     9873.20     9962.63    222.95 o 
  -1   3   5     5226.18     5561.69    111.54 o 
   1   3   5     5617.67     5188.24    102.69 o 
   3   3   5      608.03      757.55     40.97 o 
   5   3   5        7.41        1.87     10.26 o 
   7   3   5       49.36       70.78     14.09 o 
   9   3   5     1319.16     1306.54     62.45 o 
  11   3   5     1219.28     1204.26     52.12 o 
  13   3   5       18.14        1.08     23.58 o 
  15   3   5      249.52      293.83     71.23 o 
 -22   4   5       81.77       67.39     23.76 o 
 -20   4   5       12.76       22.66     19.51 o 
 -18   4   5     1090.80     1127.02     63.91 o 
 -16   4   5     1172.20     1262.83     55.57 o 
 -14   4   5      827.70      820.10     30.62 o 
 -12   4   5      313.48      294.08     17.62 o 
 -10   4   5      529.82      529.30     20.78 o 
  -8   4   5    15292.53    16156.79    276.64 o 
  -6   4   5     4602.82     5349.73    112.76 o 
  -4   4   5      296.68      236.74     15.58 o 
  -2   4   5      231.77      237.24     11.91 o 
   0   4   5      368.42      332.93     13.26 o 
   2   4   5     1514.16     1632.09     38.74 o 
   4   4   5     1045.41      938.81     51.48 o 
   6   4   5     2832.74     2481.64     72.70 o 
   8   4   5       11.30       12.85     12.10 o 
  10   4   5       62.22       51.91     16.52 o 
  12   4   5        2.72       16.47     16.13 o 
  14   4   5      127.99      132.27     42.83 o 
 -21   5   5      138.27      120.45     26.49 o 
 -19   5   5       21.17       -5.34     15.26 o 
 -17   5   5       67.84       70.43     20.22 o 
 -15   5   5     1430.12     1378.37     52.93 o 
 -13   5   5        9.33       14.69      8.54 o 
 -11   5   5       15.25       28.30      7.89 o 
  -9   5   5       76.62      109.64     15.22 o 
  -7   5   5     2175.91     2229.42     54.10 o 
  -5   5   5     4062.37     3933.84     86.31 o 
  -3   5   5     1865.26     1963.83     57.60 o 
  -1   5   5       54.10       65.24      6.44 o 
   1   5   5       66.21       62.35      7.40 o 
   3   5   5      171.96      194.27     19.71 o 
   5   5   5      115.90      117.14     17.33 o 
   7   5   5      313.56      326.45     28.70 o 
   9   5   5      271.18      359.08     29.00 o 
  11   5   5       21.32       11.68     17.92 o 
  13   5   5       49.06       42.13     22.35 o 
 -20   6   5       54.35      114.68     25.81 o 
 -18   6   5        0.56      -22.59     16.96 o 
 -16   6   5     2953.03     2727.90     84.02 o 
 -14   6   5     1400.00     1414.39     53.27 o 
 -12   6   5       81.69       69.00     10.98 o 
 -10   6   5      772.18      867.98     46.17 o 
  -8   6   5     3326.98     3116.09    108.50 o 
  -6   6   5     4908.82     5232.51    117.85 o 
  -4   6   5      905.01      956.69     36.64 o 
  -2   6   5     8091.09     8181.38    192.11 o 
   0   6   5     4536.65     4549.32    117.20 o 
   2   6   5       34.60       49.66     15.07 o 
   4   6   5        1.34        3.28      8.65 o 
   6   6   5     4694.50     4217.31    137.03 o 
   8   6   5      222.25      231.73     44.43 o 
  10   6   5      117.50      106.74     27.87 o 
  12   6   5        6.30       35.83     21.37 o 
  14   6   5      240.12      243.29     60.99 o 
 -21   7   5       22.51       41.68     23.06 o 
 -19   7   5      300.31      397.71     43.21 o 
 -17   7   5      281.52      219.58     47.17 o 
 -15   7   5     2864.53     2904.79    170.67 o 
 -13   7   5      455.09      381.21     29.46 o 
 -11   7   5     1290.12     1293.23     36.78 o 
  -9   7   5     6066.77     6102.25    130.65 o 
  -7   7   5       20.71       -2.27      8.66 o 
  -5   7   5        0.41        1.83      8.10 o 
  -3   7   5     1036.62     1166.52     43.26 o 
  -1   7   5      493.66      532.37     24.01 o 
   1   7   5      148.83      173.53     14.73 o 
   3   7   5     3762.19     4135.03    114.71 o 
   5   7   5      295.24      335.31     31.31 o 
   7   7   5     1089.66     1091.25    140.50 o 
   9   7   5     1235.13     1106.53     59.64 o 
  11   7   5      143.44      142.72     29.37 o 
  13   7   5      151.04      138.75     30.40 o 
 -20   8   5      449.23      565.71     47.66 o 
 -18   8   5      121.92      120.64     37.88 o 
 -16   8   5      169.13      153.10     24.20 o 
 -14   8   5     3129.45     3266.52     94.45 o 
 -12   8   5      468.38      478.93     58.91 o 
 -10   8   5      779.83      897.81     32.08 o 
  -8   8   5     3504.46     3616.28    130.67 o 
  -6   8   5     3880.57     3633.15     97.67 o 
  -4   8   5     3956.84     3821.85     87.25 o 
  -2   8   5       54.65       54.73     12.51 o 
   0   8   5     2856.04     2931.95     72.25 o 
   2   8   5       81.68       79.66     16.46 o 
   4   8   5      446.28      421.25     30.90 o 
   6   8   5      120.02      107.93     32.50 o 
   8   8   5      519.84      629.74    106.31 o 
  10   8   5       37.07       62.75     22.59 o 
  12   8   5       20.80        6.99     22.34 o 
 -19   9   5       60.05       52.50     25.57 o 
 -17   9   5      232.94      173.31     27.19 o 
 -15   9   5        8.47       22.94     19.91 o 
 -13   9   5       56.56       31.87     19.53 o 
 -11   9   5       70.06       28.57     40.91 o 
  -9   9   5     2248.29     2185.97    111.58 o 
  -7   9   5      180.36      147.23     29.67 o 
  -5   9   5      451.25      354.57     52.97 o 
  -3   9   5     2627.56     2464.32     76.76 o 
  -1   9   5     1803.42     1742.60     51.28 o 
   1   9   5       88.98       86.51     22.28 o 
   3   9   5       54.43       81.87     21.21 o 
   5   9   5        0.20       18.41     14.38 o 
   7   9   5      115.02      151.93     27.03 o 
   9   9   5      167.19      114.82     25.71 o 
  11   9   5        4.55      -11.23     19.59 o 
  13   9   5        1.53      -12.89     21.97 o 
 -18  10   5        9.97       33.99     37.02 o 
 -16  10   5      119.10      161.07     26.54 o 
 -14  10   5       27.44        4.99     18.12 o 
 -12  10   5      867.09      841.37     63.98 o 
 -10  10   5        0.99        6.40     18.07 o 
  -8  10   5     3380.58     3488.18     99.24 o 
  -6  10   5     2939.35     2802.58     84.88 o 
  -4  10   5       65.30       62.10     32.31 o 
  -2  10   5      393.17      360.70     23.99 o 
   0  10   5      578.56      572.47     68.65 o 
   2  10   5      165.46      135.69     21.45 o 
   4  10   5     3527.21     3549.45    108.65 o 
   6  10   5       37.15       27.91     17.37 o 
   8  10   5       93.10      121.54     40.69 o 
  10  10   5       16.25      -13.05     19.33 o 
  12  10   5        6.22       -8.70     20.58 o 
 -17  11   5      296.39      221.62     64.11 o 
 -15  11   5      252.42      247.97     43.86 o 
 -13  11   5       29.94       50.26     27.15 o 
 -11  11   5      117.11       79.06     26.64 o 
  -9  11   5     4908.39     4849.48    214.93 o 
  -7  11   5       35.42       33.45     18.73 o 
  -5  11   5     1767.28     1694.05     60.12 o 
  -3  11   5      578.23      618.72     33.08 o 
  -1  11   5      858.35      792.61     43.16 o 
   1  11   5        0.14        9.60     14.05 o 
   3  11   5        9.70        5.57     14.04 o 
   5  11   5     1669.99     1682.03     68.10 o 
   7  11   5      329.48      392.39     41.45 o 
   9  11   5        0.85      -16.16     17.75 o 
  11  11   5       21.58       17.48     23.80 o 
 -18  12   5       42.49       27.97     33.90 o 
 -16  12   5       51.02      142.83     41.95 o 
 -14  12   5        0.65        0.63     23.77 o 
 -12  12   5       47.91       88.80     30.55 o 
 -10  12   5      408.09      311.97     48.35 o 
  -8  12   5     7410.29     7121.55    245.05 o 
  -6  12   5      525.37      501.51     35.10 o 
  -4  12   5     2988.86     2879.74     88.46 o 
  -2  12   5       94.06      152.77     23.48 o 
   0  12   5     2345.50     2332.84     83.00 o 
   2  12   5       93.92       73.56     20.11 o 
   4  12   5      216.84      159.38     26.31 o 
   6  12   5     1649.49     1562.06    108.80 o 
   8  12   5      247.50      243.11     68.56 o 
  10  12   5        0.17      -21.90     42.38 o 
 -17  13   5       11.85      -34.69     34.28 o 
 -15  13   5      508.41      571.75     64.01 o 
 -13  13   5      468.47      417.32     53.29 o 
 -11  13   5       94.03      120.95     32.75 o 
  -9  13   5        9.99       15.17     20.38 o 
  -7  13   5      203.75      307.52     41.60 o 
  -5  13   5      234.90      198.92     24.06 o 
  -3  13   5     1585.16     1566.67     81.34 o 
  -1  13   5      292.05      229.69     29.18 o 
   1  13   5     2691.02     2797.66    180.54 o 
   3  13   5      203.82      205.90     30.20 o 
   5  13   5       15.78      -10.66     27.87 o 
   7  13   5      607.87      674.72     55.68 o 
   9  13   5      397.90      497.82     52.08 o 
 -14  14   5       32.94       57.25     30.56 o 
 -12  14   5       75.30       28.29     28.77 o 
 -10  14   5      448.76      445.95     52.86 o 
  -8  14   5       19.88       14.49     43.90 o 
  -6  14   5     1872.68     1985.02    103.46 o 
  -4  14   5      173.23      167.37     25.70 o 
  -2  14   5       91.52       31.50     17.95 o 
   0  14   5      188.37      204.67     29.35 o 
   2  14   5       46.69       63.53     21.47 o 
   4  14   5      414.03      541.81     69.80 o 
   6  14   5       43.45       26.48     22.82 o 
   8  14   5      131.51      129.31     32.14 o 
 -13  15   5      332.55      382.20     55.10 o 
 -11  15   5       78.01       59.86     30.14 o 
  -9  15   5      123.87      156.10     43.27 o 
  -7  15   5      163.95      178.23     38.30 o 
  -5  15   5        1.00      -16.56     67.49 o 
  -3  15   5      125.51      137.43     28.19 o 
  -1  15   5      147.89      121.59     31.66 o 
   1  15   5        9.91       31.37     21.23 o 
   3  15   5      325.93      269.48     34.43 o 
   5  15   5      134.54      168.69     34.56 o 
   7  15   5       94.43       63.97     26.40 o 
 -12  16   5      133.71      123.92     40.76 o 
 -10  16   5      183.17      149.88     98.39 o 
  -8  16   5      151.29      100.08     46.57 o 
  -6  16   5       48.36       38.29     77.82 o 
  -4  16   5       69.75      107.73     79.60 o 
  -2  16   5      212.72      119.66     35.35 o 
   0  16   5      168.32      221.66     48.70 o 
   2  16   5        1.27       46.64     22.82 o 
   4  16   5       58.35       52.07     25.88 o 
  -9  17   5      886.56     1041.46    128.75 o 
  -7  17   5       85.60       25.82     88.68 o 
  -5  17   5      307.14      410.14     89.81 o 
  -3  17   5        0.40      -73.19     75.15 o 
  -1  17   5      771.87      793.80     70.58 o 
   1  17   5       20.36        2.61     27.52 o 
  -4  18   5       25.27       60.36     65.09 o 
  -2  18   5       94.43       51.85     68.01 o 
 -22   0   6       23.32        1.42     39.71 o 
 -20   0   6        6.38       60.55     40.60 o 
 -18   0   6       21.65       -1.67     23.42 o 
 -16   0   6      214.07      120.97     51.82 o 
 -14   0   6       29.29       31.09     15.96 o 
 -12   0   6     4948.11     5131.71    133.86 o 
 -10   0   6     7726.01     7760.22    188.53 o 
  -8   0   6    15142.90    15626.67    419.96 o 
  -6   0   6    56536.36    56945.09   1991.04 o 
  -4   0   6     4131.11     4533.04    173.98 o 
  -2   0   6    31622.11    31461.51   1102.45 o 
   0   0   6    46530.00    44631.67   1145.21 o 
   2   0   6    37787.18    40114.58   1384.70 o 
   4   0   6     7074.46     7069.08    199.44 o 
   6   0   6      717.65      662.94     36.39 o 
   8   0   6     4313.32     4233.45    134.83 o 
  10   0   6        8.92       -6.05     24.57 o 
  12   0   6        6.17       -6.41     29.74 o 
  14   0   6      387.84      509.47     82.27 o 
 -23   1   6        2.68       13.32     33.01 o 
 -21   1   6       36.64       45.90     29.65 o 
 -19   1   6      616.45      677.57     47.68 o 
 -17   1   6      175.84      169.05     20.95 o 
 -15   1   6      552.09      483.07     29.07 o 
 -13   1   6       49.93       53.34     11.66 o 
 -11   1   6      956.40      881.00     29.75 o 
  -9   1   6        0.33       12.15      7.61 o 
  -7   1   6     4587.41     4712.79    112.65 o 
  -5   1   6    14036.63    14624.83    371.51 o 
  -3   1   6      464.44      342.76     17.62 o 
  -1   1   6     1599.05     1503.74     36.42 o 
   1   1   6     3945.36     3200.07     68.23 o 
   3   1   6      544.01      514.81     37.35 o 
   5   1   6     2256.88     2183.83     53.64 o 
   7   1   6      642.74      719.29     28.47 o 
   9   1   6       26.14       33.69     14.36 o 
  11   1   6        9.35       31.35     21.53 o 
  13   1   6        1.44      -14.06     24.60 o 
 -22   2   6        1.94        5.53     29.00 o 
 -20   2   6      251.07      248.23     34.69 o 
 -18   2   6      106.44       71.06     21.67 o 
 -16   2   6      649.47      642.85     52.69 o 
 -14   2   6       78.18       55.85     12.58 o 
 -12   2   6     2537.26     2528.77     60.90 o 
 -10   2   6     2462.92     2763.15     62.60 o 
  -8   2   6     1334.17     1365.06     44.34 o 
  -6   2   6      334.70      389.52     20.82 o 
  -4   2   6     3062.20     2837.02    100.18 o 
  -2   2   6       98.20       91.07      9.13 o 
   0   2   6     1188.67     1450.01     35.71 o 
   2   2   6    15091.19    13858.66    260.90 o 
   4   2   6      457.86      578.01     24.63 o 
   6   2   6     2672.60     2664.64     63.97 o 
   8   2   6       43.66       50.22     17.08 o 
  10   2   6       66.39      129.66     51.28 o 
  12   2   6      290.40      334.94     45.30 o 
  14   2   6       17.57       29.20     29.28 o 
 -21   3   6        9.19        4.24     21.49 o 
 -19   3   6      196.15      237.97     34.24 o 
 -17   3   6      413.71      420.76     38.92 o 
 -15   3   6      103.41       71.05     14.33 o 
 -13   3   6     2927.61     2722.10     65.82 o 
 -11   3   6      258.24      278.39     24.56 o 
  -9   3   6     3499.51     3782.53     87.30 o 
  -7   3   6     2570.30     3070.79     85.82 o 
  -5   3   6     2109.71     1960.01     68.13 o 
  -3   3   6       86.95       75.88     10.03 o 
  -1   3   6     1025.39     1007.07     27.36 o 
   1   3   6     5669.85     5954.18    118.23 o 
   3   3   6       51.08       40.37     10.74 o 
   5   3   6       29.12       66.81     35.79 o 
   7   3   6     1131.79     1073.91     81.94 o 
   9   3   6        3.43      -15.43     12.18 o 
  11   3   6      391.78      426.91     37.09 o 
  13   3   6       12.07      -13.65     23.32 o 
 -22   4   6      167.05      123.13     30.76 o 
 -20   4   6      795.07      740.39     60.47 o 
 -18   4   6       78.77       47.12     15.97 o 
 -16   4   6      545.29      442.02     40.88 o 
 -14   4   6     1466.68     1406.42     40.96 o 
 -12   4   6     7286.64     6855.44    134.84 o 
 -10   4   6      158.80      100.85     15.19 o 
  -8   4   6       92.89       86.37     18.69 o 
  -6   4   6      154.31      113.15     13.23 o 
  -4   4   6      389.76      405.77     37.64 o 
  -2   4   6      138.62      130.29      9.91 o 
   0   4   6       17.28       15.92      5.53 o 
   2   4   6     3600.74     3578.69     76.17 o 
   4   4   6      435.34      445.62     35.26 o 
   6   4   6      165.94      156.15     18.58 o 
   8   4   6      959.94      945.89     42.84 o 
  10   4   6      268.05      221.54     26.26 o 
  12   4   6        8.89      -20.78     17.64 o 
 -21   5   6      372.52      455.47     40.19 o 
 -19   5   6       56.59       45.64     19.93 o 
 -17   5   6     4690.96     4674.46    135.47 o 
 -15   5   6      955.40      846.38     43.95 o 
 -13   5   6     1281.80     1201.88     36.54 o 
 -11   5   6     2065.21     2158.60     48.14 o 
  -9   5   6        9.29       -3.04      6.30 o 
  -7   5   6    28582.21    27933.30    530.64 o 
  -5   5   6      270.61      212.52     22.43 o 
  -3   5   6     3746.92     3414.86     75.23 o 
  -1   5   6     1302.27     1135.66     28.89 o 
   1   5   6     2673.98     2483.94     55.62 o 
   3   5   6      694.77      666.11     22.77 o 
   5   5   6     2729.41     2742.55     79.34 o 
   7   5   6       16.93       26.60     15.84 o 
   9   5   6     2373.55     2348.91    151.36 o 
  11   5   6      240.48      187.18     49.86 o 
  13   5   6      225.66      236.50     37.32 o 
 -22   6   6        2.04       -6.52     21.51 o 
 -20   6   6       43.50       20.71     19.97 o 
 -18   6   6      183.51      147.57     24.94 o 
 -16   6   6     1596.82     1733.27     63.50 o 
 -14   6   6     2417.52     2485.90     75.83 o 
 -12   6   6      367.13      364.63     19.07 o 
 -10   6   6     1628.76     1668.07     46.80 o 
  -8   6   6     5787.90     5850.99    127.21 o 
  -6   6   6      145.05      165.68     16.37 o 
  -4   6   6       20.22       35.13      9.58 o 
  -2   6   6      186.71      180.76     16.36 o 
   0   6   6       74.00      108.34     11.18 o 
   2   6   6      961.25      887.57     30.56 o 
   4   6   6        0.61      -12.69     10.12 o 
   6   6   6     1085.09      995.78     52.13 o 
   8   6   6     2287.83     2070.73     86.51 o 
  10   6   6       63.44       60.16     31.96 o 
  12   6   6      315.67      426.80     45.53 o 
 -21   7   6        2.90        6.89     20.20 o 
 -19   7   6      897.63     1018.39    123.23 o 
 -17   7   6       13.03       14.66     17.11 o 
 -15   7   6        1.82        6.51     15.99 o 
 -13   7   6     1000.72     1006.96     44.83 o 
 -11   7   6     4454.76     4532.30    114.22 o 
  -9   7   6      362.33      431.67     28.27 o 
  -7   7   6      707.08      821.32     30.33 o 
  -5   7   6     5110.11     4951.11    128.48 o 
  -3   7   6      712.90      667.54     31.42 o 
  -1   7   6      213.83      167.63     17.02 o 
   1   7   6     4965.76     4961.57    108.51 o 
   3   7   6      598.37      513.74     55.56 o 
   5   7   6        1.17        1.72     27.87 o 
   7   7   6      403.27      402.66     38.22 o 
   9   7   6      112.12      132.84     26.31 o 
  11   7   6      370.47      395.30     57.96 o 
 -20   8   6      243.62      260.91     34.93 o 
 -18   8   6        2.41       17.74     19.01 o 
 -16   8   6       56.65       12.80     15.52 o 
 -14   8   6      228.02      202.35     32.57 o 
 -12   8   6       90.40       71.55     35.64 o 
 -10   8   6     1507.14     1445.62     74.10 o 
  -8   8   6       60.90       47.69     17.58 o 
  -6   8   6        4.55       -4.71      8.53 o 
  -4   8   6        0.66        4.47     11.67 o 
  -2   8   6        8.38       24.82     10.22 o 
   0   8   6      743.90      786.60     30.27 o 
   2   8   6      887.06      878.55     43.85 o 
   4   8   6     1256.59     1208.44     59.66 o 
   6   8   6      115.20      130.03     35.70 o 
   8   8   6       91.98      101.39     39.89 o 
  10   8   6       27.04        5.91     19.57 o 
  12   8   6        0.65      -11.39     20.71 o 
 -19   9   6      424.86      513.47     49.38 o 
 -17   9   6       11.18       40.92     19.96 o 
 -15   9   6        0.57       24.91     18.68 o 
 -13   9   6        4.68        8.99     16.21 o 
 -11   9   6     3625.83     3263.42    132.10 o 
  -9   9   6      451.76      490.97     47.98 o 
  -7   9   6       67.31       62.43     13.24 o 
  -5   9   6     1558.85     1676.86     60.32 o 
  -3   9   6      952.05      973.27     42.19 o 
  -1   9   6       83.96      105.78     17.55 o 
   1   9   6      179.24      175.30     23.30 o 
   3   9   6     3526.06     3619.08    113.18 o 
   5   9   6     1402.97     1372.36     66.74 o 
   7   9   6        8.99       -9.30     16.41 o 
   9   9   6       20.86        5.55     31.96 o 
  11   9   6       98.53       58.63     29.20 o 
 -18  10   6      343.03      438.40     41.82 o 
 -16  10   6      607.51      616.72     97.58 o 
 -14  10   6      405.89      521.13     75.50 o 
 -12  10   6      158.10      128.70     30.52 o 
 -10  10   6       89.30      106.35     26.65 o 
  -8  10   6      585.05      625.11     33.15 o 
  -6  10   6     3097.65     2856.74     73.74 o 
  -4  10   6       35.80       29.02     22.92 o 
  -2  10   6     3912.51     3879.09     95.62 o 
   0  10   6     1118.83     1209.01     53.87 o 
   2  10   6       53.58       44.73     16.52 o 
   4  10   6       61.62       92.37     20.84 o 
   6  10   6       60.45       41.87     20.34 o 
   8  10   6     2267.06     2403.59    312.88 o 
  10  10   6       46.54       70.55     26.86 o 
 -19  11   6       15.25       17.99     34.01 o 
 -17  11   6      399.62      419.04    168.01 o 
 -15  11   6       99.62      122.32     34.34 o 
 -13  11   6       26.44       37.12     31.70 o 
 -11  11   6       92.42      122.78     30.61 o 
  -9  11   6       15.52       -8.12     25.73 o 
  -7  11   6     6528.85     6187.59    176.92 o 
  -5  11   6       91.56      108.38     31.07 o 
  -3  11   6      169.05      175.76     23.52 o 
  -1  11   6      280.43      246.86     28.00 o 
   1  11   6     1068.92     1088.78     53.07 o 
   3  11   6      645.22      602.62     58.98 o 
   5  11   6      360.37      352.22     39.55 o 
   7  11   6      658.45      739.81    146.55 o 
   9  11   6      103.70      101.00     29.48 o 
 -18  12   6      123.31       91.81     38.29 o 
 -16  12   6       76.42       63.28     31.40 o 
 -14  12   6      306.73      234.89     43.16 o 
 -12  12   6      243.89      242.04     40.47 o 
 -10  12   6      399.83      352.70     92.33 o 
  -8  12   6        7.09      -26.94     17.96 o 
  -6  12   6      282.33      310.77     26.65 o 
  -4  12   6     8340.13     7795.67    221.87 o 
  -2  12   6     1150.52     1137.40     55.34 o 
   0  12   6       30.94       44.09     19.12 o 
   2  12   6      727.82      853.87     50.77 o 
   4  12   6       45.70       31.72     18.31 o 
   6  12   6      147.97      126.40     28.37 o 
   8  12   6      354.91      292.62     40.48 o 
 -17  13   6       39.26        2.95     30.27 o 
 -15  13   6        9.69       18.94     28.33 o 
 -13  13   6        5.53      -17.37     21.73 o 
 -11  13   6      211.11      288.39     86.01 o 
  -9  13   6      407.63      408.61     47.81 o 
  -7  13   6     1833.08     2075.92    206.12 o 
  -5  13   6       83.42       65.79     16.11 o 
  -3  13   6      700.01      701.74     44.73 o 
  -1  13   6      279.95      226.14     42.44 o 
   1  13   6      498.84      434.74     38.97 o 
   3  13   6       66.51       30.11     19.15 o 
   5  13   6       31.67       43.90     23.80 o 
   7  13   6      183.47      181.19     35.93 o 
 -14  14   6        8.11       13.31     27.92 o 
 -12  14   6     1581.38     1817.52    260.52 o 
 -10  14   6      126.50      149.70     34.18 o 
  -8  14   6      355.84      357.67     76.84 o 
  -6  14   6      235.55      229.34     37.31 o 
  -4  14   6     1018.62      899.83     51.81 o 
  -2  14   6      418.70      466.86     39.99 o 
   0  14   6        0.11      -12.89     36.87 o 
   2  14   6      607.80      664.89     48.11 o 
   4  14   6      152.13      145.11    100.08 o 
   6  14   6       21.85       18.48     32.41 o 
 -13  15   6        1.62      -21.53     23.97 o 
 -11  15   6      153.14      132.82     37.24 o 
  -9  15   6      128.22      148.54     51.91 o 
  -7  15   6      199.45      176.99     36.23 o 
  -5  15   6      586.84      608.65     65.28 o 
  -3  15   6      231.41       53.56     51.97 o 
  -1  15   6       37.35       30.90     20.34 o 
   1  15   6      213.04      224.07     33.18 o 
   3  15   6      323.18      319.45     78.17 o 
   5  15   6      427.95      497.69     63.31 o 
 -12  16   6        3.55       34.31     30.85 o 
 -10  16   6      383.46      409.91     60.01 o 
  -8  16   6      138.98      112.85     37.93 o 
  -6  16   6      406.86      422.57    124.83 o 
  -4  16   6       13.65      -42.38     67.67 o 
  -2  16   6       80.48       62.78     23.26 o 
   0  16   6      771.72      651.12     51.40 o 
   2  16   6      180.91      227.54     35.00 o 
  -9  17   6        3.79       22.58     30.09 o 
  -7  17   6        9.78       44.87     87.97 o 
  -5  17   6      219.42      174.16    102.39 o 
  -3  17   6      150.71       74.97     88.68 o 
  -1  17   6        1.36      -18.12     35.44 o 
 -23   1   7      487.07      424.88     61.00 o 
 -21   1   7        1.23        8.17     21.32 o 
 -19   1   7       34.42       43.73     17.21 o 
 -17   1   7      217.51      228.38     23.60 o 
 -15   1   7     5858.73     5639.26    128.42 o 
 -13   1   7       82.36       62.78     11.63 o 
 -11   1   7      443.79      417.74     25.03 o 
  -9   1   7     2661.35     2720.09     76.13 o 
  -7   1   7     5000.83     5194.29    145.07 o 
  -5   1   7     6254.14     6611.29    176.34 o 
  -3   1   7       90.18       90.54     11.20 o 
  -1   1   7     3080.17     2649.29     58.76 o 
   1   1   7     8246.82     8070.88    157.99 o 
   3   1   7     1739.13     1539.82     41.57 o 
   5   1   7      465.60      461.11     24.41 o 
   7   1   7     1077.37     1208.21     54.18 o 
   9   1   7      169.51      206.47     34.72 o 
  11   1   7       22.64       23.86     22.18 o 
  13   1   7        0.08       -6.16     33.12 o 
 -22   2   7      182.03      173.87     68.65 o 
 -20   2   7      733.03      768.13     71.50 o 
 -18   2   7      264.17      253.75     27.35 o 
 -16   2   7     1429.55     1422.17     59.60 o 
 -14   2   7        3.37        5.68      9.54 o 
 -12   2   7      287.00      277.48     18.90 o 
 -10   2   7      550.86      538.54     23.26 o 
  -8   2   7    12595.84    13101.88    256.20 o 
  -6   2   7     6432.83     6549.26    307.60 o 
  -4   2   7      889.31      927.95     35.27 o 
  -2   2   7     4223.54     4372.76    101.04 o 
   0   2   7     2294.64     2091.36     49.11 o 
   2   2   7    10220.72    10032.60    194.05 o 
   4   2   7     1711.96     1668.85     44.45 o 
   6   2   7      161.44      132.64     18.46 o 
   8   2   7       14.29       17.32     13.49 o 
  10   2   7       99.80       80.11     26.04 o 
  12   2   7      238.41      241.28     49.24 o 
 -23   3   7        6.96       16.67     56.54 o 
 -21   3   7      424.11      406.70     52.30 o 
 -19   3   7      195.26      154.20     49.49 o 
 -17   3   7      414.78      465.85     30.10 o 
 -15   3   7        1.84        8.32     10.14 o 
 -13   3   7      359.55      384.83     22.56 o 
 -11   3   7     1620.33     1604.21     50.45 o 
  -9   3   7      460.50      401.17     24.31 o 
  -7   3   7      435.97      489.25     38.68 o 
  -5   3   7     7149.80     7522.63    175.73 o 
  -3   3   7     9935.14     9305.30    241.95 o 
  -1   3   7     2319.88     2455.30     55.60 o 
   1   3   7      116.28      135.76     11.12 o 
   3   3   7      388.67      428.71     24.34 o 
   5   3   7     5037.22     4931.20    126.38 o 
   7   3   7     1730.73     1621.29     57.90 o 
   9   3   7       38.06       24.69     26.05 o 
  11   3   7      209.51      240.20     46.74 o 
 -22   4   7      415.75      510.06     49.83 o 
 -20   4   7       37.48       25.45     21.76 o 
 -18   4   7       11.49       -5.65     17.25 o 
 -16   4   7     1711.14     1554.58     51.93 o 
 -14   4   7     2415.49     2443.54     62.30 o 
 -12   4   7     3704.34     3640.63     89.21 o 
 -10   4   7      453.97      560.36     25.72 o 
  -8   4   7     3428.44     3443.39     80.63 o 
  -6   4   7       36.69       29.80      9.33 o 
  -4   4   7      473.71      467.53     40.40 o 
  -2   4   7     1857.68     1824.55     48.65 o 
   0   4   7       50.24       74.86     12.65 o 
   2   4   7      671.72      740.80     25.15 o 
   4   4   7        1.34       -0.04      9.48 o 
   6   4   7      139.93      207.57     22.13 o 
   8   4   7        0.03       21.13     16.71 o 
  10   4   7      572.60      568.73     93.04 o 
  12   4   7       38.56       66.60     39.00 o 
 -21   5   7       15.54       21.77     23.01 o 
 -19   5   7      273.88      283.59     35.48 o 
 -17   5   7      181.77      213.97     38.93 o 
 -15   5   7      482.90      560.09     45.68 o 
 -13   5   7       39.18       41.19     11.22 o 
 -11   5   7      275.27      285.37     19.38 o 
  -9   5   7       99.70       93.67     21.41 o 
  -7   5   7      767.11      717.22     52.70 o 
  -5   5   7        1.53        6.13      7.79 o 
  -3   5   7       39.51       37.86      7.94 o 
  -1   5   7      476.98      524.94     18.77 o 
   1   5   7       53.48       43.99     16.01 o 
   3   5   7       17.36       12.72     13.08 o 
   5   5   7      192.60      215.62     32.85 o 
   7   5   7      218.77      180.33     65.35 o 
   9   5   7      236.63      239.10     40.87 o 
  11   5   7        9.56       -0.74     25.02 o 
 -22   6   7      195.19      221.03     39.38 o 
 -20   6   7        4.94       -5.60     21.94 o 
 -18   6   7       10.60       -0.27     14.76 o 
 -16   6   7     2713.38     2486.99     70.13 o 
 -14   6   7     1199.47     1211.63     40.29 o 
 -12   6   7      340.36      315.04     21.01 o 
 -10   6   7     1037.07     1059.42     36.80 o 
  -8   6   7     4869.83     4569.24    254.43 o 
  -6   6   7     1050.70     1099.72     42.44 o 
  -4   6   7     2581.37     2601.67    100.94 o 
  -2   6   7       96.79       55.88     15.01 o 
   0   6   7        3.39       10.23      7.02 o 
   2   6   7     1068.37     1128.30     53.63 o 
   4   6   7       40.80       51.06     17.59 o 
   6   6   7       48.08       74.34     26.00 o 
   8   6   7      132.85      152.25     27.48 o 
  10   6   7      563.93      536.28     47.88 o 
  12   6   7        0.74       33.83     33.66 o 
 -21   7   7       17.66       22.53     19.09 o 
 -19   7   7        4.23       15.74     16.79 o 
 -17   7   7      198.41      154.68     24.90 o 
 -15   7   7     6641.82     6404.21    170.33 o 
 -13   7   7     1914.15     1820.05     48.88 o 
 -11   7   7        0.91        1.75     10.74 o 
  -9   7   7       18.33       -4.86      8.33 o 
  -7   7   7      350.38      320.18     23.63 o 
  -5   7   7      454.85      442.38     33.65 o 
  -3   7   7        0.24       14.13     20.41 o 
  -1   7   7        0.16       -2.18      7.00 o 
   1   7   7     1333.37     1454.08     56.11 o 
   3   7   7       15.39       21.15     14.41 o 
   5   7   7     1111.58     1137.84     58.82 o 
   7   7   7     1126.35     1146.93     63.22 o 
   9   7   7       44.71       62.67     22.53 o 
  11   7   7        3.44        7.24     20.94 o 
 -20   8   7      612.17      735.44     55.95 o 
 -18   8   7     1912.25     1993.02     79.85 o 
 -16   8   7       89.82       73.24     20.01 o 
 -14   8   7        0.23       21.30     16.55 o 
 -12   8   7      429.43      399.44     47.42 o 
 -10   8   7     5285.68     4939.59    134.62 o 
  -8   8   7     5556.90     5377.55    143.82 o 
  -6   8   7     5959.75     5803.91    192.12 o 
  -4   8   7     1740.32     1757.87     59.79 o 
  -2   8   7     2469.59     2306.28    113.68 o 
   0   8   7      560.09      549.17     42.10 o 
   2   8   7      311.50      297.69     28.66 o 
   4   8   7     3872.89     4123.53    141.63 o 
   6   8   7      159.65      205.00     30.82 o 
   8   8   7       93.59       99.01     25.59 o 
  10   8   7        0.17       16.16     22.01 o 
 -19   9   7      310.20      294.95     36.09 o 
 -17   9   7        5.55      -13.63     19.87 o 
 -15   9   7       13.23       47.11     23.99 o 
 -13   9   7      122.47       97.93     42.65 o 
 -11   9   7      638.60      681.24     34.13 o 
  -9   9   7      155.07      166.03     20.34 o 
  -7   9   7     1307.42     1165.92     48.78 o 
  -5   9   7     1040.83     1104.24     56.12 o 
  -3   9   7      370.76      320.08     49.93 o 
  -1   9   7     1242.55     1238.70     54.79 o 
   1   9   7      394.82      379.39     34.86 o 
   3   9   7      796.47      861.99     54.42 o 
   5   9   7       66.14       54.39     20.02 o 
   7   9   7        9.37       40.52     32.14 o 
   9   9   7      219.14      292.26     77.11 o 
 -20  10   7       53.00       20.80     26.82 o 
 -18  10   7       33.66       35.34     29.44 o 
 -16  10   7       28.46       44.51     70.52 o 
 -14  10   7        3.26        3.24     23.71 o 
 -12  10   7       91.30       51.10     25.00 o 
 -10  10   7      104.18       84.22     16.31 o 
  -8  10   7      120.92      123.48     24.45 o 
  -6  10   7      273.18      238.31     37.41 o 
  -4  10   7      326.79      342.26     31.40 o 
  -2  10   7      837.30      702.20     48.09 o 
   0  10   7      291.24      322.80     50.57 o 
   2  10   7      328.37      338.53     33.26 o 
   4  10   7        0.19        1.12     17.31 o 
   6  10   7      157.05      100.31     40.60 o 
   8  10   7      147.33      203.19     43.81 o 
 -19  11   7        1.46      -20.30     30.98 o 
 -17  11   7       39.74       21.10     52.26 o 
 -15  11   7      994.05      881.54     71.34 o 
 -13  11   7      433.91      486.43     51.91 o 
 -11  11   7        7.45       46.01     33.74 o 
  -9  11   7     1531.82     1501.52     51.17 o 
  -7  11   7      324.99      332.39     30.54 o 
  -5  11   7     1136.16     1113.19     50.36 o 
  -3  11   7        1.02       15.68     24.38 o 
  -1  11   7      601.82      557.06     40.42 o 
   1  11   7      165.25      176.34     35.54 o 
   3  11   7       23.09       10.73     16.73 o 
   5  11   7       25.95        2.30     20.06 o 
   7  11   7      250.77      273.09     83.96 o 
   9  11   7      207.75      319.01     45.31 o 
 -18  12   7        0.71        9.48     38.37 o 
 -16  12   7      195.46      142.74     37.58 o 
 -14  12   7      251.86      247.37     44.52 o 
 -12  12   7       25.15       16.68     36.33 o 
 -10  12   7       86.10       58.11     24.48 o 
  -8  12   7      709.54      678.41     64.19 o 
  -6  12   7      275.31      236.21     32.13 o 
  -4  12   7      586.96      637.57     42.62 o 
  -2  12   7        2.33       -1.34     15.15 o 
   0  12   7     1956.24     1902.58     75.79 o 
   2  12   7     1955.12     2037.41     81.06 o 
   4  12   7        0.02       13.94     17.54 o 
   6  12   7        4.61        7.34     42.92 o 
   8  12   7       56.20       36.55     24.51 o 
 -17  13   7      389.22      366.93     55.50 o 
 -15  13   7      283.36      322.45     49.80 o 
 -13  13   7      324.54      415.70     51.47 o 
 -11  13   7     1700.48     1790.94    270.32 o 
  -9  13   7     1002.35     1196.17    134.00 o 
  -7  13   7      161.02      103.17     26.30 o 
  -5  13   7      101.14       55.23     25.98 o 
  -3  13   7     6334.04     6577.88    207.67 o 
  -1  13   7      246.53      217.10     29.13 o 
   1  13   7       32.97       30.00     19.71 o 
   3  13   7        7.75        4.52     18.98 o 
   5  13   7     1164.95     1290.68     75.22 o 
 -14  14   7       14.69        7.45     28.88 o 
 -12  14   7        8.81      -31.59     49.50 o 
 -10  14   7       71.06      114.57     30.34 o 
  -8  14   7       71.75       66.35     29.11 o 
  -6  14   7        1.31       12.02     22.02 o 
  -4  14   7      138.18      143.39     25.94 o 
  -2  14   7      837.55      843.07     52.82 o 
   0  14   7      199.60      180.53     30.43 o 
   2  14   7      250.68      268.22     34.82 o 
   4  14   7      327.81      346.78     44.09 o 
 -13  15   7       13.64       25.84     51.11 o 
 -11  15   7       49.36       47.24     27.84 o 
  -9  15   7      166.02      169.36     42.92 o 
  -7  15   7      222.59      206.57     99.72 o 
  -5  15   7      335.19      272.61     65.89 o 
  -3  15   7       20.17       42.29     20.57 o 
  -1  15   7       22.25       36.37     20.69 o 
   1  15   7      137.99      106.97     27.11 o 
   3  15   7       20.54       -0.30     21.84 o 
 -12  16   7        6.41       25.40     31.20 o 
 -10  16   7       34.19       13.67     29.99 o 
  -8  16   7      308.01      618.27    155.46 o 
  -6  16   7       47.44        6.81     32.39 o 
  -4  16   7        6.78        0.38     19.68 o 
  -2  16   7        8.11        5.89     20.86 o 
   0  16   7      318.69      300.01     38.65 o 
  -7  17   7      174.70      136.76    101.68 o 
  -5  17   7      474.79      505.55    142.82 o 
  -3  17   7       30.80       21.18     29.50 o 
 -22   0   8      621.89      426.49     82.63 o 
 -20   0   8      947.32     1071.67     68.71 o 
 -18   0   8      197.12      156.57     30.12 o 
 -16   0   8     6534.47     6026.06    195.04 o 
 -14   0   8     2761.57     3102.61    202.83 o 
 -12   0   8     2972.06     3150.33    116.91 o 
  -8   0   8     5102.06     4755.99    192.68 o 
  -6   0   8    12164.71    11894.25    435.57 o 
  -4   0   8      110.74      113.25     18.52 o 
  -2   0   8      415.19      407.88     24.97 o 
   0   0   8     2686.66     2902.34     92.51 o 
   2   0   8     8598.35     7986.12    224.96 o 
   4   0   8     3824.83     4149.98    130.22 o 
   6   0   8        8.60       11.99     14.40 o 
   8   0   8      803.51      890.55     81.91 o 
  10   0   8      113.03      104.89     40.60 o 
 -23   1   8      123.10      108.46     37.78 o 
 -21   1   8      276.63      219.66     32.41 o 
 -19   1   8     2098.38     2071.49     66.91 o 
 -17   1   8        1.45       -1.09     12.29 o 
 -15   1   8      379.34      337.47     25.63 o 
 -13   1   8        1.61        3.87      8.20 o 
 -11   1   8      654.38      600.63     25.49 o 
  -9   1   8    14885.21    14478.06    376.70 o 
  -7   1   8       13.56       -1.49     12.02 o 
  -5   1   8     1272.60     1502.55     55.20 o 
  -3   1   8     4589.39     4621.93    127.30 o 
  -1   1   8     2722.06     2536.33    108.19 o 
   1   1   8    14162.17    13941.67    265.45 o 
   3   1   8      841.70      891.43     30.56 o 
   5   1   8      632.10      545.48     25.86 o 
   7   1   8      363.90      442.58     30.52 o 
   9   1   8        8.19       -1.57     20.44 o 
  11   1   8      221.13      249.18     72.03 o 
 -22   2   8        3.34      -19.38     20.20 o 
 -20   2   8      486.24      403.61     40.56 o 
 -18   2   8       45.81       57.06     19.41 o 
 -16   2   8     1910.04     1902.22     65.00 o 
 -14   2   8     2780.18     2720.02     66.86 o 
 -12   2   8      190.36      163.64     20.30 o 
 -10   2   8     7858.59     8713.35    180.18 o 
  -8   2   8       19.46       39.66     22.69 o 
  -6   2   8      207.14      143.00     25.02 o 
  -4   2   8       86.39       72.54     12.04 o 
  -2   2   8      209.23      211.39     13.56 o 
   0   2   8     3233.77     3080.28     68.84 o 
   2   2   8     1346.20     1391.12     42.41 o 
   4   2   8     2508.33     2650.22     64.56 o 
   6   2   8      107.09      106.58     26.04 o 
   8   2   8       22.94       20.99     18.25 o 
  10   2   8       18.52       -0.53     22.57 o 
 -23   3   8        8.53       11.35     24.10 o 
 -21   3   8        6.00       11.09     21.02 o 
 -19   3   8      219.46      170.50     39.05 o 
 -17   3   8      690.46      628.73     38.91 o 
 -15   3   8        1.83        1.22     10.51 o 
 -13   3   8     1825.59     1829.67     59.50 o 
 -11   3   8       21.14       24.20     12.70 o 
  -9   3   8      406.64      464.96     36.76 o 
  -7   3   8     1628.31     1796.51     57.77 o 
  -5   3   8      590.07      651.76     30.18 o 
  -3   3   8       65.81       73.26      9.85 o 
  -1   3   8      471.92      476.00     19.53 o 
   1   3   8       14.47       18.85      7.42 o 
   3   3   8       19.97       46.82     16.68 o 
   5   3   8      268.22      276.15     47.29 o 
   7   3   8       34.05        6.74     13.08 o 
   9   3   8        2.66       -4.55     16.86 o 
  11   3   8       11.60        7.48     31.88 o 
 -22   4   8       56.00       51.12     33.16 o 
 -20   4   8      137.26      148.24     28.65 o 
 -18   4   8     3009.07     2863.90    129.51 o 
 -16   4   8     2477.63     2281.79     65.86 o 
 -14   4   8     1066.00     1003.78     47.67 o 
 -12   4   8     1937.60     1761.06     55.31 o 
 -10   4   8      214.34      247.06     21.13 o 
  -8   4   8     2677.03     2597.39     75.97 o 
  -6   4   8      323.07      296.87     21.14 o 
  -4   4   8     5458.67     5490.47    134.33 o 
  -2   4   8     1695.87     1495.24     39.41 o 
   0   4   8     2681.08     2618.20     60.57 o 
   2   4   8      185.27      222.61     15.15 o 
   4   4   8     2359.44     2443.86     91.78 o 
   6   4   8     2147.70     2290.78     90.70 o 
   8   4   8       64.26       86.65     28.05 o 
  10   4   8        0.13        5.91     19.94 o 
 -21   5   8     1089.32     1172.36     68.61 o 
 -19   5   8        0.06       -1.09     20.21 o 
 -17   5   8        6.21       28.79     18.51 o 
 -15   5   8       62.43       59.20     13.17 o 
 -13   5   8     7563.30     7618.79    166.39 o 
 -11   5   8     4957.94     5215.75    159.31 o 
  -9   5   8     1730.13     1761.07     58.06 o 
  -7   5   8    25273.37    25050.60    549.61 o 
  -5   5   8     4672.62     4720.16    120.81 o 
  -3   5   8       20.43       27.32     23.07 o 
  -1   5   8      533.21      532.04     24.93 o 
   1   5   8     1862.57     1976.60     56.94 o 
   3   5   8      109.68      129.40     22.99 o 
   5   5   8      625.05      473.62     39.01 o 
   7   5   8      249.67      217.82     31.31 o 
   9   5   8      468.92      461.71     47.55 o 
  11   5   8      216.67      209.67     36.48 o 
 -22   6   8       40.94       39.21     27.08 o 
 -20   6   8       15.06       12.60     23.03 o 
 -18   6   8       76.80       83.73     24.99 o 
 -16   6   8      441.46      587.08     47.71 o 
 -14   6   8     5972.50     6087.06    139.34 o 
 -12   6   8      429.68      418.35     38.94 o 
 -10   6   8      219.18      242.28     30.84 o 
  -8   6   8      928.91      825.77     67.06 o 
  -6   6   8     8895.99     8772.16    209.96 o 
  -4   6   8     1953.62     1748.92     67.17 o 
  -2   6   8       93.98       91.08     12.19 o 
   0   6   8       62.84       52.88     11.75 o 
   2   6   8     1136.52     1222.07     58.97 o 
   4   6   8      103.91      115.19     23.48 o 
   6   6   8      831.76      786.60    109.43 o 
   8   6   8       15.33       26.27     19.39 o 
  10   6   8       57.82       43.10     25.10 o 
 -21   7   8       64.37       34.70     27.17 o 
 -19   7   8      264.34      421.59    135.38 o 
 -17   7   8       48.94       59.00     22.25 o 
 -15   7   8     3371.03     3251.06    131.24 o 
 -13   7   8      411.24      379.17     24.57 o 
 -11   7   8     3045.44     3062.68    126.92 o 
  -9   7   8      325.85      283.52     23.54 o 
  -7   7   8      154.78      135.46     17.81 o 
  -5   7   8     2285.64     2094.48     67.13 o 
  -3   7   8     2225.17     2212.93     96.08 o 
  -1   7   8      329.41      305.75     19.51 o 
   1   7   8     1618.92     1577.21     81.56 o 
   3   7   8      815.52      814.02     96.52 o 
   5   7   8        7.75       21.24     18.63 o 
   7   7   8      229.12      239.09     33.98 o 
   9   7   8        1.86       37.17     26.80 o 
 -20   8   8       29.72       63.06     28.88 o 
 -18   8   8       32.22       29.51     24.00 o 
 -16   8   8      149.45       63.50     32.47 o 
 -14   8   8      630.01      424.49     59.74 o 
 -12   8   8        2.48       -6.67     10.95 o 
 -10   8   8      224.82      213.05     22.83 o 
  -8   8   8       10.67       12.10     11.82 o 
  -6   8   8      279.02      261.43     39.25 o 
  -4   8   8      112.50       98.25     16.31 o 
  -2   8   8      166.87      158.66     16.41 o 
   0   8   8        0.38        8.50     13.69 o 
   2   8   8       70.13      101.63     23.17 o 
   4   8   8        9.00       16.58     16.75 o 
   6   8   8       54.61       65.47     22.35 o 
   8   8   8       57.89       41.57     32.32 o 
 -19   9   8     1169.38     1130.23    121.80 o 
 -17   9   8      134.77      183.94     48.88 o 
 -15   9   8       37.01      -21.48     28.92 o 
 -13   9   8        3.43        8.78     46.03 o 
 -11   9   8     2906.63     2657.93    126.46 o 
  -9   9   8     1272.01     1257.65     77.75 o 
  -7   9   8     1048.89     1046.21     46.95 o 
  -5   9   8      487.26      492.13     31.99 o 
  -3   9   8      762.12      751.78     44.41 o 
  -1   9   8     1865.10     2005.42     73.72 o 
   1   9   8       80.42      141.85     23.44 o 
   3   9   8       10.72       53.21     20.74 o 
   5   9   8       75.97       82.87     24.18 o 
   7   9   8      425.99      464.27     47.41 o 
   9   9   8      199.49      178.91     39.71 o 
 -20  10   8      135.96      170.08     38.07 o 
 -18  10   8       45.70       14.93     26.73 o 
 -16  10   8      183.23      138.18     29.55 o 
 -14  10   8      222.46      239.98     51.99 o 
 -12  10   8        1.00        1.97     27.42 o 
 -10  10   8      768.56      763.48     50.17 o 
  -8  10   8      309.57      326.47     34.22 o 
  -6  10   8     6426.34     6735.32    175.70 o 
  -4  10   8        3.98       -6.15     13.03 o 
  -2  10   8       70.68       27.44     22.87 o 
   0  10   8      369.05      382.08     40.60 o 
   2  10   8       55.72       48.37     32.68 o 
   4  10   8     2292.05     2357.40    100.52 o 
   6  10   8       55.71       -7.45     21.18 o 
   8  10   8      192.86      205.11     38.15 o 
 -19  11   8       52.29       30.93     28.21 o 
 -17  11   8      174.88      119.70     34.20 o 
 -15  11   8        1.20       -5.39     20.92 o 
 -13  11   8      381.29      470.41     79.78 o 
 -11  11   8       12.21        2.21     30.34 o 
  -9  11   8      275.12      311.39     56.47 o 
  -7  11   8     3030.93     2695.08    209.38 o 
  -5  11   8     3111.92     3028.92     95.68 o 
  -3  11   8      196.43      164.59     25.23 o 
  -1  11   8      849.30      825.18     58.01 o 
   1  11   8     5135.29     5596.81    161.61 o 
   3  11   8      636.42      675.37    111.30 o 
   5  11   8       35.59       72.83     44.25 o 
   7  11   8        0.11        4.66     21.73 o 
 -18  12   8      110.27      192.16     67.22 o 
 -16  12   8       59.96       32.78     33.48 o 
 -14  12   8      764.39      963.21     96.53 o 
 -12  12   8      350.18      357.14     60.22 o 
 -10  12   8      185.17      152.48     57.87 o 
  -8  12   8     1455.79     1555.49    101.95 o 
  -6  12   8       25.77       37.37     22.00 o 
  -4  12   8      101.74       90.88     22.45 o 
  -2  12   8      111.14      128.58     24.35 o 
   0  12   8      233.63      267.26     55.90 o 
   2  12   8       66.82      113.32     29.11 o 
   4  12   8      228.09      146.74     31.44 o 
   6  12   8      431.47      496.24     52.57 o 
 -17  13   8        4.29      -19.37     29.54 o 
 -15  13   8        4.03        7.22     24.84 o 
 -13  13   8        4.25       -0.39     33.95 o 
 -11  13   8       30.89       51.48     36.97 o 
  -9  13   8        0.02        0.28     30.09 o 
  -7  13   8     1763.07     1694.69    133.34 o 
  -5  13   8     1430.53     1368.54     64.06 o 
  -3  13   8      129.63      121.12     25.85 o 
  -1  13   8      134.09      157.14     27.76 o 
   1  13   8        1.82       -3.33     18.62 o 
   3  13   8        8.10        1.24     21.50 o 
   5  13   8      407.86      422.21     82.89 o 
 -14  14   8       10.73       33.96     29.95 o 
 -12  14   8      838.94      880.69     91.60 o 
 -10  14   8       54.42       67.70     42.55 o 
  -8  14   8      365.75      216.37     50.57 o 
  -6  14   8      298.20      329.96     42.84 o 
  -4  14   8      767.82      849.42     81.67 o 
  -2  14   8      499.09      537.53     47.79 o 
   0  14   8        1.22        4.01     19.44 o 
   2  14   8        0.13       15.27     21.60 o 
 -13  15   8        5.64       -3.19     33.75 o 
 -11  15   8       40.97       52.78     41.53 o 
  -9  15   8       59.82        1.35    104.08 o 
  -7  15   8       14.62       66.60     85.83 o 
  -5  15   8       17.61       21.99     21.41 o 
  -3  15   8       58.40       40.36     29.20 o 
  -1  15   8      139.11      114.92     28.85 o 
   1  15   8      762.37      903.58     60.44 o 
 -10  16   8        2.64        1.08     41.87 o 
  -8  16   8       20.94      -33.30     84.76 o 
  -6  16   8     1160.11     1204.86     96.65 o 
  -4  16   8      245.65      167.17     48.91 o 
  -2  16   8        8.41       18.18     22.28 o 
 -23   1   9      186.90       62.33     34.68 o 
 -21   1   9       51.29       36.18     18.01 o 
 -19   1   9     1380.53     1353.33     53.15 o 
 -17   1   9      884.62      928.65     41.87 o 
 -15   1   9       13.99        0.93     11.67 o 
 -13   1   9       85.97       88.67     14.47 o 
 -11   1   9     1741.18     1735.47    125.45 o 
  -9   1   9     2851.97     2954.31    154.66 o 
  -7   1   9      697.65      730.32     49.24 o 
  -5   1   9     1394.74     1265.66     46.34 o 
  -3   1   9      794.13      727.17     25.42 o 
  -1   1   9      617.43      600.58     23.52 o 
   1   1   9     1009.67      934.11     59.61 o 
   3   1   9    17152.96    16672.51    318.13 o 
   5   1   9        0.77       -3.28     11.64 o 
   7   1   9       13.14       40.23     21.06 o 
   9   1   9      136.04      137.12     32.14 o 
 -22   2   9      141.92      125.54     29.18 o 
 -20   2   9      328.94      331.78     37.73 o 
 -18   2   9      362.87      339.16     36.02 o 
 -16   2   9     1119.12     1141.47     49.25 o 
 -14   2   9      476.25      460.27     26.16 o 
 -12   2   9      200.49      184.32     18.97 o 
 -10   2   9     3113.11     3042.21     98.18 o 
  -8   2   9      575.04      590.95     31.88 o 
  -6   2   9     4179.45     4385.98    143.79 o 
  -4   2   9      951.73      869.10     35.82 o 
  -2   2   9     3076.27     2974.21     67.99 o 
   0   2   9     2404.17     2243.11     62.02 o 
   2   2   9     3344.81     3064.49     85.26 o 
   4   2   9      172.06      171.38     41.86 o 
   6   2   9        0.08       -3.49     12.07 o 
   8   2   9      174.25      217.49     36.42 o 
  10   2   9      139.12      243.96     54.67 o 
 -23   3   9        0.51        4.45     23.80 o 
 -21   3   9       25.14        9.56     21.27 o 
 -19   3   9        6.93        1.09     13.97 o 
 -17   3   9       62.99       89.78     24.91 o 
 -15   3   9     1003.51      983.90     47.11 o 
 -13   3   9      138.73      128.32     16.86 o 
 -11   3   9     2599.88     2571.10     70.25 o 
  -9   3   9     4048.88     4144.98    109.77 o 
  -7   3   9     3427.42     3304.93    138.19 o 
  -5   3   9       26.26       84.46     29.38 o 
  -3   3   9      161.73      177.24     13.95 o 
  -1   3   9      146.10      130.02     12.26 o 
   1   3   9     3173.24     3344.68     76.20 o 
   3   3   9      734.93      817.58     37.81 o 
   5   3   9      426.30      393.69     35.90 o 
   7   3   9       44.19       50.34     21.76 o 
   9   3   9        0.45       22.62     30.81 o 
 -22   4   9      134.79      199.74     34.72 o 
 -20   4   9      128.28       96.76     26.45 o 
 -18   4   9      411.31      436.56     62.18 o 
 -16   4   9      156.37      149.59     23.76 o 
 -14   4   9      413.09      427.87     27.24 o 
 -12   4   9     5044.07     5162.51    119.15 o 
 -10   4   9      584.70      584.31     31.43 o 
  -8   4   9      171.67      214.33     20.09 o 
  -6   4   9     3966.19     3967.80    104.75 o 
  -4   4   9     1314.16     1329.96     41.75 o 
  -2   4   9      650.38      663.10     26.04 o 
   0   4   9       41.39       27.66     16.61 o 
   2   4   9      140.17      117.13     22.88 o 
   4   4   9       90.36      115.32     23.50 o 
   6   4   9        3.17        8.01     16.75 o 
   8   4   9        2.65       21.04     20.53 o 
  10   4   9      480.00      618.45     82.09 o 
 -21   5   9        0.14       -8.48     21.66 o 
 -19   5   9        2.66        4.39     19.65 o 
 -17   5   9       65.84       48.14     15.30 o 
 -15   5   9       26.62       22.05     12.27 o 
 -13   5   9      191.69      176.15     21.41 o 
 -11   5   9      992.66      954.61     36.89 o 
  -9   5   9      403.52      392.75     26.20 o 
  -7   5   9       19.67       44.91     24.98 o 
  -5   5   9       73.30       56.09     12.75 o 
  -3   5   9      120.54      125.61     14.50 o 
  -1   5   9       13.23        3.79      8.45 o 
   1   5   9        4.83      -15.09     12.32 o 
   3   5   9      190.04      212.40     36.68 o 
   5   5   9        8.98       26.50     17.65 o 
   7   5   9        3.66      -18.27     15.87 o 
   9   5   9       16.36       26.78     22.33 o 
 -22   6   9      128.93      160.51     40.15 o 
 -20   6   9      315.03      337.49     50.02 o 
 -18   6   9      234.40      279.87     64.16 o 
 -16   6   9      870.48      888.70     39.20 o 
 -14   6   9        5.32       10.74     10.89 o 
 -12   6   9     5332.52     5400.08    124.82 o 
 -10   6   9        1.82       30.00     13.83 o 
  -8   6   9        7.43       -1.42     10.18 o 
  -6   6   9      693.07      710.62     34.96 o 
  -4   6   9     2630.67     2435.79    116.16 o 
  -2   6   9      373.59      337.35     22.18 o 
   0   6   9       11.15        6.83     13.63 o 
   2   6   9     1143.94     1256.90     62.18 o 
   4   6   9     1019.56     1170.23     61.98 o 
   6   6   9        2.54       24.13     19.37 o 
   8   6   9        0.30       43.15     41.05 o 
 -21   7   9       35.85       28.83     25.27 o 
 -19   7   9       76.06       26.67     26.12 o 
 -17   7   9      770.20      735.25     55.30 o 
 -15   7   9      434.57      449.79     28.63 o 
 -13   7   9       97.00       53.50     32.25 o 
 -11   7   9      743.48      711.06     38.13 o 
  -9   7   9      608.72      536.88     58.14 o 
  -7   7   9     1301.92     1244.96     49.47 o 
  -5   7   9     2870.57     2761.16     82.58 o 
  -3   7   9      842.99      824.36     33.50 o 
  -1   7   9        5.16       -1.18     13.21 o 
   1   7   9       21.54       14.85     15.98 o 
   3   7   9     1848.95     1792.39     80.70 o 
   5   7   9       26.67       32.43     19.66 o 
   7   7   9       25.15       50.05     22.56 o 
 -20   8   9        0.42      -14.38     35.79 o 
 -18   8   9      218.46      285.17     53.42 o 
 -16   8   9      597.10      507.82     63.18 o 
 -14   8   9     1254.80     1172.03     72.58 o 
 -12   8   9     1069.23     1091.22     48.99 o 
 -10   8   9    11576.42    11200.36    270.81 o 
  -8   8   9      819.18      809.33     48.73 o 
  -6   8   9     1815.91     1936.12     93.84 o 
  -4   8   9       44.71       23.43     16.39 o 
  -2   8   9     1680.12     1755.73     67.70 o 
   0   8   9     3185.88     3243.18    117.99 o 
   2   8   9       36.82       30.29     18.25 o 
   4   8   9       12.39       15.61     18.77 o 
   6   8   9      187.00      212.73     34.69 o 
   8   8   9      325.96      465.34     48.76 o 
 -19   9   9      253.76      250.55     65.89 o 
 -17   9   9        3.38        6.21     31.45 o 
 -15   9   9      137.98      129.34     42.55 o 
 -13   9   9       12.84       14.37     14.44 o 
 -11   9   9       38.26       48.44     15.51 o 
  -9   9   9     1248.63     1297.19     85.10 o 
  -7   9   9       62.06       69.25     32.91 o 
  -5   9   9      616.34      580.14     35.16 o 
  -3   9   9       47.35       46.37     17.29 o 
  -1   9   9       17.19       -5.93     14.77 o 
   1   9   9       52.52       79.08     22.13 o 
   3   9   9       52.37       70.55     44.79 o 
   5   9   9      182.28      134.11     29.97 o 
   7   9   9        0.02       -1.37     20.79 o 
 -18  10   9      534.21      625.02     80.19 o 
 -16  10   9        2.69       -1.62     33.67 o 
 -14  10   9       70.19       28.45     32.31 o 
 -12  10   9      128.89      143.25     33.22 o 
 -10  10   9      133.34      137.27     21.47 o 
  -8  10   9       57.10       75.72     18.07 o 
  -6  10   9     1043.47     1135.59     51.44 o 
  -4  10   9      295.57      314.39     31.83 o 
  -2  10   9       42.91       21.77     16.78 o 
   0  10   9      962.50     1000.10     53.73 o 
   2  10   9      889.87      944.46     62.29 o 
   4  10   9        9.90       17.69     21.34 o 
   6  10   9       20.30       21.91     23.53 o 
 -19  11   9      262.16      208.35     67.04 o 
 -17  11   9       46.20       37.81     42.46 o 
 -15  11   9      469.04      359.94     71.85 o 
 -13  11   9      148.74      142.46     42.15 o 
 -11  11   9      411.13      440.76     48.99 o 
  -9  11   9      355.06      318.76     73.58 o 
  -7  11   9      806.04      760.68     71.89 o 
  -5  11   9     2705.63     2897.85     93.12 o 
  -3  11   9      517.08      448.39     53.43 o 
  -1  11   9      222.33      217.97     31.05 o 
   1  11   9      117.99       71.77     45.58 o 
   3  11   9     1077.50     1122.63     70.84 o 
   5  11   9       27.91       44.45     26.01 o 
 -16  12   9       62.40       -9.33     36.07 o 
 -14  12   9        0.89       -1.36     34.90 o 
 -12  12   9       30.80       37.23     40.33 o 
 -10  12   9        1.03       11.91     15.91 o 
  -8  12   9      788.22      729.02     72.99 o 
  -6  12   9      416.53      352.88     48.42 o 
  -4  12   9      859.83      772.19     49.64 o 
  -2  12   9       18.43       12.20     17.89 o 
   0  12   9      257.29      181.55     30.14 o 
   2  12   9      264.75      290.88     45.41 o 
   4  12   9      113.82      121.17     30.51 o 
 -15  13   9      104.11      123.88     49.99 o 
 -13  13   9       29.34       30.43     37.73 o 
 -11  13   9      449.39      483.90     67.04 o 
  -9  13   9      826.40      903.73     78.82 o 
  -7  13   9      586.73      697.60     45.33 o 
  -5  13   9        6.31        5.86     17.87 o 
  -3  13   9      646.86      763.75     51.68 o 
  -1  13   9        0.65      -11.69     18.59 o 
   1  13   9      948.77     1127.33     64.96 o 
   3  13   9      229.97      162.76     35.74 o 
 -14  14   9       54.94       29.38     43.93 o 
 -12  14   9        8.54      -15.37     37.53 o 
 -10  14   9       86.71      104.11     39.21 o 
  -8  14   9        2.11       27.57     28.40 o 
  -6  14   9      409.28      398.24     39.19 o 
  -4  14   9       68.13       57.21     36.53 o 
  -2  14   9      726.68      656.26    100.29 o 
   0  14   9       63.47       18.93     23.26 o 
 -11  15   9      258.63      189.78     55.49 o 
  -9  15   9        3.33      -10.51     74.97 o 
  -7  15   9       52.23       50.73     30.18 o 
  -5  15   9      277.43      385.51     65.64 o 
  -3  15   9       91.48       97.80     26.59 o 
  -1  15   9       54.08       35.06     24.48 o 
  -8  16   9       89.77      185.55    106.67 o 
  -6  16   9        1.33       -1.32     21.68 o 
 -22   0  10      169.88      117.11     33.63 o 
 -20   0  10      795.27      865.15     63.02 o 
 -18   0  10      930.50      860.25     59.60 o 
 -16   0  10      186.82      253.30     34.79 o 
 -14   0  10     5674.73     6045.55    192.84 o 
 -12   0  10      346.40      223.66     34.55 o 
 -10   0  10       17.30        9.97     16.38 o 
  -8   0  10     1878.53     2125.49    102.39 o 
  -6   0  10        8.08       52.71     17.99 o 
  -4   0  10       62.50       81.98     24.49 o 
  -2   0  10     1640.89     1594.21     61.82 o 
   0   0  10     1976.95     1873.01     71.12 o 
   2   0  10       55.07       74.01     18.48 o 
   4   0  10     1501.97     1422.06     63.77 o 
   6   0  10       46.27       22.26     30.27 o 
   8   0  10        5.17       50.75     35.61 o 
 -23   1  10      121.41       77.02     27.95 o 
 -21   1  10      117.34      152.73     24.53 o 
 -19   1  10        8.31       10.20     15.85 o 
 -17   1  10      195.06      193.06     22.58 o 
 -15   1  10       52.84       28.95     13.62 o 
 -13   1  10     2390.20     2339.21     85.80 o 
 -11   1  10      283.24      240.62     25.64 o 
  -9   1  10     1485.20     1674.73     62.32 o 
  -7   1  10      641.13      649.99     32.50 o 
  -5   1  10      353.12      289.95     27.78 o 
  -3   1  10     2302.18     2466.39     60.09 o 
  -1   1  10     2098.55     1969.53     51.32 o 
   1   1  10      313.14      307.94     24.31 o 
   3   1  10       32.04       60.64     13.96 o 
   5   1  10      306.30      271.05     26.79 o 
   7   1  10      306.53      395.48     43.47 o 
   9   1  10      231.72      325.16     62.33 o 
 -22   2  10      127.66      130.50     29.89 o 
 -20   2  10       77.90       74.79     18.90 o 
 -18   2  10      236.31      264.20     25.54 o 
 -16   2  10      341.38      360.63     45.60 o 
 -14   2  10     2323.06     2335.06     66.83 o 
 -12   2  10      283.74      321.54     28.96 o 
 -10   2  10      750.91      786.49     40.00 o 
  -8   2  10     1383.35     1387.93     53.58 o 
  -6   2  10      634.17      714.63     34.28 o 
  -4   2  10      511.21      533.53     24.62 o 
  -2   2  10      615.46      598.56     24.52 o 
   0   2  10     1408.80     1364.57     45.57 o 
   2   2  10      379.02      306.33     20.35 o 
   4   2  10      246.08      234.40     40.87 o 
   6   2  10      125.96      103.89     33.30 o 
   8   2  10        1.47       38.11     33.48 o 
 -23   3  10      287.26      249.04     67.39 o 
 -21   3  10        1.81       31.67     22.54 o 
 -19   3  10      136.47      132.67     21.23 o 
 -17   3  10      103.55       99.17     20.64 o 
 -15   3  10      846.19      826.15     47.99 o 
 -13   3  10        0.49        4.51     11.18 o 
 -11   3  10       97.16      107.49     17.41 o 
  -9   3  10       79.78       56.39     14.03 o 
  -7   3  10       81.19       64.07     16.20 o 
  -5   3  10      137.78      169.68     24.04 o 
  -3   3  10      242.31      262.42     24.49 o 
  -1   3  10      197.06      209.52     15.83 o 
   1   3  10       23.13       34.55     12.62 o 
   3   3  10      422.80      424.35     37.10 o 
   5   3  10      130.23      135.79     28.94 o 
   7   3  10       66.65       51.52     22.40 o 
 -22   4  10      281.07      224.99     35.83 o 
 -20   4  10      121.44       98.59     27.49 o 
 -18   4  10     1055.78      976.02     44.98 o 
 -16   4  10        7.05        1.78     11.93 o 
 -14   4  10       51.13       39.37     14.18 o 
 -12   4  10       63.02       58.12     18.86 o 
 -10   4  10      551.84      616.91     46.98 o 
  -8   4  10     2125.05     2055.00     65.32 o 
  -6   4  10      223.55      273.93     23.31 o 
  -4   4  10     1172.28     1210.14     66.87 o 
  -2   4  10      296.69      320.22     55.73 o 
   0   4  10     1502.02     1487.73     48.93 o 
   2   4  10     2310.20     2549.35     96.88 o 
   4   4  10       11.55       14.67     17.04 o 
   6   4  10        0.64        0.42     18.82 o 
   8   4  10        7.46       13.80     30.36 o 
 -21   5  10      311.47      347.31     42.11 o 
 -19   5  10      303.18      364.09     41.45 o 
 -17   5  10     1886.89     1876.67     61.61 o 
 -15   5  10       47.70       17.91     21.07 o 
 -13   5  10     5873.10     6307.60    176.16 o 
 -11   5  10     4702.93     4795.79    221.64 o 
  -9   5  10      387.01      444.39     33.01 o 
  -7   5  10       28.87       31.35     11.44 o 
  -5   5  10      572.29      482.85     31.61 o 
  -3   5  10     2338.23     2303.94     67.27 o 
  -1   5  10      613.95      540.16     27.93 o 
   1   5  10        4.52       -2.94     14.58 o 
   3   5  10       23.23        9.81     16.21 o 
   5   5  10      193.97      196.81     31.52 o 
   7   5  10       25.46       18.38     20.49 o 
 -22   6  10       90.60      127.48     32.76 o 
 -20   6  10      107.26      105.79     28.77 o 
 -18   6  10       41.43       31.89     27.23 o 
 -16   6  10        5.22       10.89     17.14 o 
 -14   6  10     1504.79     1392.76     75.78 o 
 -12   6  10      175.35      134.90     23.95 o 
 -10   6  10     3865.26     4023.85    131.10 o 
  -8   6  10     1956.15     1972.04     88.26 o 
  -6   6  10     1967.56     1713.05     87.73 o 
  -4   6  10      756.93      730.56     33.37 o 
  -2   6  10       33.41       32.64     11.04 o 
   0   6  10      334.77      334.40     34.54 o 
   2   6  10       82.62       82.17     23.00 o 
   4   6  10       12.78       17.34     19.01 o 
   6   6  10        5.60        4.19     19.88 o 
 -21   7  10      293.30      348.48     50.68 o 
 -19   7  10        4.44       21.24     27.86 o 
 -17   7  10       58.11       39.72     31.01 o 
 -15   7  10     2581.41     2678.52     87.99 o 
 -13   7  10       22.28       18.46     14.32 o 
 -11   7  10       22.21        9.33     14.36 o 
  -9   7  10     1320.69     1293.10     53.00 o 
  -7   7  10       94.02       76.12     17.90 o 
  -5   7  10        4.89       20.92     12.64 o 
  -3   7  10      204.55      250.37     21.56 o 
  -1   7  10     2224.22     2252.99    108.36 o 
   1   7  10       13.24       -6.18     16.72 o 
   3   7  10       23.86        4.41     23.95 o 
   5   7  10      173.35      148.99     61.26 o 
   7   7  10       37.67       22.30     22.73 o 
 -20   8  10        6.42      -10.33     38.29 o 
 -18   8  10       54.69       93.70     41.78 o 
 -16   8  10       32.73       22.07     32.64 o 
 -14   8  10      399.06      315.85     28.12 o 
 -12   8  10        0.21       -2.61     12.68 o 
 -10   8  10     1026.61     1134.65     98.33 o 
  -8   8  10      370.35      385.41     30.31 o 
  -6   8  10        0.95       -9.01     15.77 o 
  -4   8  10       51.94       43.80     13.74 o 
  -2   8  10        3.69        4.16     16.64 o 
   0   8  10      885.47      963.47    104.89 o 
   2   8  10        2.68        4.79     20.92 o 
   4   8  10       18.67       65.40     52.98 o 
   6   8  10        0.00       -0.31     20.28 o 
 -19   9  10      119.60       91.35     47.72 o 
 -17   9  10      163.67      151.11     45.07 o 
 -15   9  10       32.92       23.47     30.49 o 
 -13   9  10       38.79       -4.51     24.94 o 
 -11   9  10      398.83      383.82     42.07 o 
  -9   9  10       47.96       22.51     25.66 o 
  -7   9  10      125.19      100.16     19.48 o 
  -5   9  10        3.17       11.93     13.97 o 
  -3   9  10      240.34      235.88     28.97 o 
  -1   9  10      702.45      780.86     54.25 o 
   1   9  10      265.59      203.02     33.84 o 
   3   9  10      279.14      240.32     36.73 o 
   5   9  10        5.64       -5.32     19.68 o 
 -18  10  10      437.09      476.70     70.78 o 
 -16  10  10        0.65      -26.84     28.50 o 
 -14  10  10       90.57       71.53     43.00 o 
 -12  10  10       81.49      103.08     25.36 o 
 -10  10  10      949.36      950.20     60.48 o 
  -8  10  10       34.83       37.12     16.69 o 
  -6  10  10      317.79      271.92     31.19 o 
  -4  10  10       49.04       50.94     20.27 o 
  -2  10  10       16.06       -6.37     36.88 o 
   0  10  10      210.66      213.04     42.29 o 
   2  10  10      747.16      793.54    230.07 o 
   4  10  10      260.05      298.58     41.73 o 
 -17  11  10      107.14      162.50     50.65 o 
 -15  11  10        7.34       28.40     34.27 o 
 -13  11  10      122.29      125.52     39.40 o 
 -11  11  10        4.44       -1.09     14.01 o 
  -9  11  10        7.96        7.41     25.80 o 
  -7  11  10        3.68        6.85     16.58 o 
  -5  11  10     1537.67     1563.58     83.00 o 
  -3  11  10      739.79      734.86     49.84 o 
  -1  11  10        7.98       15.84     18.84 o 
   1  11  10      321.17      276.00     40.67 o 
   3  11  10       11.55       -1.75     21.75 o 
 -16  12  10      702.78      702.91    127.86 o 
 -14  12  10      158.61       98.23    107.82 o 
 -12  12  10        7.55       10.09     32.88 o 
 -10  12  10      246.85      178.60     26.86 o 
  -8  12  10      370.83      420.52     75.61 o 
  -6  12  10      515.02      441.43     69.80 o 
  -4  12  10      785.20      936.00     91.28 o 
  -2  12  10      286.59      292.01     48.22 o 
   0  12  10      232.38      304.37     38.18 o 
   2  12  10      182.82      223.61     38.80 o 
 -15  13  10       25.94       41.26     41.11 o 
 -13  13  10      155.56       98.45     51.20 o 
 -11  13  10       68.14       53.97     45.68 o 
  -9  13  10       37.20       66.73     20.02 o 
  -7  13  10       10.73        8.27     21.57 o 
  -5  13  10       24.72       27.00     18.75 o 
  -3  13  10        0.35       56.55     21.36 o 
  -1  13  10      181.58      177.81     32.22 o 
   1  13  10        0.04       -1.97     24.54 o 
 -14  14  10      601.42      860.32    216.54 o 
 -12  14  10        7.34       23.73     38.48 o 
 -10  14  10        4.73      -12.33     32.62 o 
  -8  14  10     1291.83     1071.11    177.72 o 
  -6  14  10       54.67       41.19     24.19 o 
  -4  14  10      143.37      115.36     27.72 o 
  -2  14  10       93.03       93.59     26.63 o 
 -11  15  10       49.45       64.84     42.70 o 
  -9  15  10        7.26      -36.33     84.76 o 
  -7  15  10        6.24       31.47     22.30 o 
  -5  15  10       30.93       38.14     23.09 o 
 -23   1  11       27.16       10.72     22.17 o 
 -21   1  11        7.71       12.22     16.73 o 
 -19   1  11     1310.55     1295.96     55.88 o 
 -17   1  11      208.93      193.53     23.16 o 
 -15   1  11     2997.21     3126.48    172.29 o 
 -13   1  11     2272.99     2257.02     83.75 o 
 -11   1  11     1421.00     1518.59     97.76 o 
  -9   1  11      261.26      291.03     25.58 o 
  -7   1  11     1199.39     1148.02     47.41 o 
  -5   1  11      455.56      427.95     27.39 o 
  -3   1  11      557.10      576.05     25.37 o 
  -1   1  11     2478.69     2451.85     62.28 o 
   1   1  11      120.83      121.22     15.15 o 
   3   1  11      974.83      899.35     42.59 o 
   5   1  11       44.29       55.74     32.41 o 
   7   1  11       57.26       52.53     36.86 o 
 -22   2  11       10.25        1.95     21.63 o 
 -20   2  11      203.15      239.22     31.56 o 
 -18   2  11        3.02       -0.41     14.02 o 
 -16   2  11     2315.06     2473.01     80.69 o 
 -14   2  11      359.87      286.72     30.77 o 
 -12   2  11        3.96      -11.19     17.45 o 
 -10   2  11      311.43      348.96     41.85 o 
  -8   2  11      366.15      287.66     24.76 o 
  -6   2  11     1582.62     1618.83     59.12 o 
  -4   2  11       68.52       63.69     11.50 o 
  -2   2  11      170.56      160.81     28.51 o 
   0   2  11        1.73       -0.30      9.21 o 
   2   2  11       21.64       -2.26     16.13 o 
   4   2  11      456.01      396.64     38.15 o 
   6   2  11      246.91      299.70     58.94 o 
 -23   3  11       91.78       54.27     28.07 o 
 -21   3  11      141.10      157.13     31.00 o 
 -19   3  11      108.13       59.12     20.46 o 
 -17   3  11      832.01      860.91     80.44 o 
 -15   3  11     1032.51     1025.02     52.49 o 
 -13   3  11      497.06      620.49     73.72 o 
 -11   3  11       70.06       75.80     46.30 o 
  -9   3  11     1294.27     1248.86     74.61 o 
  -7   3  11        0.25      -13.86     11.93 o 
  -5   3  11        2.67        7.22      9.18 o 
  -3   3  11        0.15       -3.12      9.72 o 
  -1   3  11      900.44      883.81     43.87 o 
   1   3  11      566.73      555.17     61.52 o 
   3   3  11      213.78      193.20     29.86 o 
   5   3  11        8.58       16.53     19.09 o 
   7   3  11        1.55       -2.67     28.14 o 
 -22   4  11       15.25       34.16     25.66 o 
 -20   4  11       18.45       14.11     22.87 o 
 -18   4  11      460.76      433.78     33.28 o 
 -16   4  11       75.40       62.07     15.87 o 
 -14   4  11      124.51      144.27     21.52 o 
 -12   4  11     1581.08     1611.14     67.48 o 
 -10   4  11        3.17        8.02     12.42 o 
  -8   4  11     1077.09     1170.02     50.56 o 
  -6   4  11      441.17      459.73     30.46 o 
  -4   4  11     2817.21     2696.37    159.46 o 
  -2   4  11      428.78      363.51     23.96 o 
   0   4  11        2.16       -3.17     14.68 o 
   2   4  11        0.03        7.49     16.35 o 
   4   4  11       98.33      130.61     27.76 o 
   6   4  11       89.25       47.64     25.10 o 
 -21   5  11        8.07        2.61     23.90 o 
 -19   5  11       91.48       71.69     21.43 o 
 -17   5  11      245.09      224.80     23.67 o 
 -15   5  11      122.72       88.65     16.14 o 
 -13   5  11      127.10      195.61     24.24 o 
 -11   5  11      155.81      193.45     22.94 o 
  -9   5  11       48.69       17.42     19.89 o 
  -7   5  11      443.98      480.74     32.52 o 
  -5   5  11     1141.72     1029.92     45.56 o 
  -3   5  11       40.75       37.33     12.56 o 
  -1   5  11       16.38       51.69     20.12 o 
   1   5  11        2.90       -6.35     16.21 o 
   3   5  11       12.59       24.04     25.46 o 
   5   5  11      122.23       76.84     26.37 o 
 -22   6  11       39.80       55.77     49.77 o 
 -20   6  11      420.97      430.40     82.63 o 
 -18   6  11      358.68      446.87     33.00 o 
 -16   6  11      520.92      469.51     34.28 o 
 -14   6  11      214.18      217.13     36.82 o 
 -12   6  11     2248.92     2213.95     75.31 o 
 -10   6  11      419.39      375.24     29.78 o 
  -8   6  11      738.30      720.93     48.16 o 
  -6   6  11     2124.65     1990.61    120.91 o 
  -4   6  11     1557.94     1711.71     57.03 o 
  -2   6  11      532.32      588.66     76.39 o 
   0   6  11      470.45      397.43     49.86 o 
   2   6  11      152.61      185.88     31.61 o 
   4   6  11      139.67      153.39     31.16 o 
   6   6  11       65.38       45.59     23.67 o 
 -21   7  11       48.76      -18.34     33.83 o 
 -19   7  11       13.50      -10.68     36.33 o 
 -17   7  11      101.76       93.30     29.30 o 
 -15   7  11      507.59      479.03     83.65 o 
 -13   7  11      260.76      290.22     27.24 o 
 -11   7  11     1192.55     1163.30     50.79 o 
  -9   7  11     1940.09     1976.95     99.97 o 
  -7   7  11      402.42      428.55     57.39 o 
  -5   7  11      641.98      566.47     59.51 o 
  -3   7  11       32.13       25.10     18.68 o 
  -1   7  11      526.13      619.36     47.73 o 
   1   7  11      280.46      271.44     36.22 o 
   3   7  11       49.37       12.53     19.05 o 
   5   7  11       83.31       53.79     24.51 o 
 -20   8  11      571.90      519.62     86.90 o 
 -18   8  11       64.23       58.99     35.08 o 
 -16   8  11      130.27      147.48     23.16 o 
 -14   8  11     1177.72     1153.56     67.58 o 
 -12   8  11      194.18      194.41     24.48 o 
 -10   8  11       26.34       38.02     16.88 o 
  -8   8  11      855.27      848.02     43.04 o 
  -6   8  11     2003.18     2202.57     73.67 o 
  -4   8  11      325.31      336.07     26.39 o 
  -2   8  11      484.18      380.87     84.14 o 
   0   8  11      150.02       76.23     24.83 o 
   2   8  11      686.20      813.51     77.11 o 
   4   8  11       98.21      149.02     31.47 o 
 -19   9  11       68.38       31.35     39.09 o 
 -17   9  11        0.25       -9.46     33.92 o 
 -15   9  11      145.53      104.53     20.94 o 
 -13   9  11      184.14      182.21     25.00 o 
 -11   9  11      120.94      152.27     23.76 o 
  -9   9  11      221.32      203.74     25.13 o 
  -7   9  11      165.68      187.71     26.28 o 
  -5   9  11      209.11      259.41     23.93 o 
  -3   9  11       76.63       49.42     22.83 o 
  -1   9  11       25.28       47.05     22.07 o 
   1   9  11       13.59       13.09     22.33 o 
   3   9  11       12.92       29.39     25.68 o 
 -18  10  11      398.52      357.90     63.06 o 
 -16  10  11       11.10       50.25     49.33 o 
 -14  10  11        3.16       -0.25     15.34 o 
 -12  10  11       77.17      124.91     32.88 o 
 -10  10  11      545.49      449.62     35.39 o 
  -8  10  11      115.51       89.00     19.85 o 
  -6  10  11      768.16      839.14     57.93 o 
  -4  10  11     1425.47     1436.66     67.09 o 
  -2  10  11       19.53       22.00     22.34 o 
   0  10  11      106.22      128.54     30.05 o 
   2  10  11       94.21      155.64     35.20 o 
 -17  11  11       66.60       20.84     39.50 o 
 -15  11  11      166.66      164.34     55.29 o 
 -13  11  11       25.06       20.51     17.10 o 
 -11  11  11      699.97      740.17     47.95 o 
  -9  11  11     1137.82     1160.66     69.46 o 
  -7  11  11      615.79      597.05     40.50 o 
  -5  11  11      382.55      416.16     70.05 o 
  -3  11  11      367.11      417.02     40.94 o 
  -1  11  11      604.99      713.29     58.53 o 
   1  11  11        4.37       -6.67     26.27 o 
 -16  12  11        2.97       -0.23     37.54 o 
 -14  12  11       59.36       75.97     40.04 o 
 -12  12  11      106.13       67.74     50.14 o 
 -10  12  11       43.08       62.84     31.39 o 
  -8  12  11       63.21       70.73     37.14 o 
  -6  12  11      804.96      690.71     49.46 o 
  -4  12  11      998.30      990.20     86.93 o 
  -2  12  11       30.02        0.05     20.64 o 
   0  12  11       38.27       96.91     32.02 o 
 -13  13  11      671.74      690.55     79.66 o 
 -11  13  11        0.11        9.85     34.70 o 
  -9  13  11        0.80       19.61     24.56 o 
  -7  13  11        3.22       10.48     19.21 o 
  -5  13  11      130.96      138.32     37.62 o 
  -3  13  11      163.05      148.19     30.66 o 
 -12  14  11        5.34       16.24     59.30 o 
 -10  14  11       14.36      -59.83     69.63 o 
  -8  14  11       40.36       49.96     27.98 o 
  -6  14  11      184.00      148.19     28.42 o 
  -4  14  11       52.64       21.10     23.27 o 
 -22   0  12        0.87        6.80     24.98 o 
 -20   0  12      271.47      210.17     36.25 o 
 -18   0  12     1450.81     1248.83     89.57 o 
 -16   0  12     1513.52     1264.86     86.72 o 
 -14   0  12      376.95      344.04     47.37 o 
 -12   0  12      385.66      379.47     45.59 o 
 -10   0  12     1483.62     1296.02     77.82 o 
  -8   0  12     1968.56     2076.52    104.35 o 
  -6   0  12        8.39       10.33     16.56 o 
  -4   0  12       18.62       23.97     20.57 o 
  -2   0  12     2577.00     2584.07     93.41 o 
   0   0  12        0.29        1.02     15.12 o 
   2   0  12      777.19      716.26     46.78 o 
   4   0  12     1361.75     1185.26     96.16 o 
 -23   1  12       16.36       18.68     19.41 o 
 -21   1  12      219.76      233.27     32.15 o 
 -19   1  12      222.95      188.56     26.22 o 
 -17   1  12      123.89       96.97     23.97 o 
 -15   1  12      620.28      621.59     43.78 o 
 -13   1  12      560.57      723.39     60.90 o 
 -11   1  12     1290.90     1302.68     56.95 o 
  -9   1  12      289.68      286.50     26.62 o 
  -7   1  12        7.11       -9.32     10.18 o 
  -5   1  12      239.48      170.86     16.47 o 
  -3   1  12      115.55      115.04     14.72 o 
  -1   1  12      227.48      288.95     41.97 o 
   1   1  12     1385.81     1344.58     44.09 o 
   3   1  12        9.93       54.14     20.51 o 
   5   1  12      314.27      381.26     65.00 o 
 -22   2  12      145.63      187.14     33.21 o 
 -20   2  12       72.81       99.79     20.63 o 
 -18   2  12      103.72      115.65     22.39 o 
 -16   2  12        1.96       -7.56     16.37 o 
 -14   2  12     1181.07     1210.76     57.62 o 
 -12   2  12       99.95       69.90     19.33 o 
 -10   2  12     1091.48     1090.49     60.01 o 
  -8   2  12      990.43     1083.52     81.91 o 
  -6   2  12        5.18       -0.87     15.40 o 
  -4   2  12       28.74       40.11     11.03 o 
  -2   2  12       63.16       38.10     14.52 o 
   0   2  12        8.91        3.57     12.24 o 
   2   2  12      917.41      863.31     82.09 o 
   4   2  12      843.37      975.10     59.10 o 
 -21   3  12       17.92       20.45     18.53 o 
 -19   3  12       56.45       66.64     20.23 o 
 -17   3  12       34.25       44.20     18.50 o 
 -15   3  12     1005.86     1175.70     85.21 o 
 -13   3  12      957.91      961.18     77.11 o 
 -11   3  12      355.93      348.35     31.05 o 
  -9   3  12       63.50       93.01     27.07 o 
  -7   3  12      386.03      297.48     26.50 o 
  -5   3  12      633.99      684.67     33.40 o 
  -3   3  12        3.50       -4.73     10.53 o 
  -1   3  12        3.18       -2.75     11.96 o 
   1   3  12       98.12       42.46     20.81 o 
   3   3  12        2.84       16.66     20.16 o 
   5   3  12       42.03       55.87     24.60 o 
 -22   4  12      270.35      338.19     88.50 o 
 -20   4  12       17.96       31.46     17.95 o 
 -18   4  12      404.24      419.66     34.64 o 
 -16   4  12      279.38      345.87     30.69 o 
 -14   4  12      801.67      879.45     49.34 o 
 -12   4  12     1049.06     1140.23     54.75 o 
 -10   4  12       41.78       29.17     15.25 o 
  -8   4  12        6.77        0.88     17.90 o 
  -6   4  12        0.19      -10.82     33.12 o 
  -4   4  12     1115.90     1188.20     45.01 o 
  -2   4  12      418.86      346.32     26.53 o 
   0   4  12      172.88      187.29     30.24 o 
   2   4  12       65.81       77.90     23.74 o 
   4   4  12       44.24       38.91     23.17 o 
 -21   5  12        0.03        0.03     27.75 o 
 -19   5  12        0.01       11.62     16.23 o 
 -17   5  12      664.90      689.74     77.72 o 
 -15   5  12      482.41      465.43     34.55 o 
 -13   5  12        5.20        3.79     16.19 o 
 -11   5  12       20.17       -6.11     14.57 o 
  -9   5  12     1646.87     1820.45     70.29 o 
  -7   5  12     1806.41     1874.49     70.39 o 
  -5   5  12        1.26        0.62     11.18 o 
  -3   5  12     2158.00     2223.12     84.60 o 
  -1   5  12        0.97       -0.49     17.53 o 
   1   5  12       86.25      100.18     27.12 o 
   3   5  12       49.71       58.97     24.19 o 
 -20   6  12        0.69        1.07     32.77 o 
 -18   6  12      177.50      190.79     50.94 o 
 -16   6  12      252.11      281.20     87.42 o 
 -14   6  12      630.44      651.02     38.88 o 
 -12   6  12      206.24      250.79     39.23 o 
 -10   6  12      883.07      821.17     56.06 o 
  -8   6  12        7.73       -4.89     14.36 o 
  -6   6  12       12.39       15.34     13.77 o 
  -4   6  12       24.39       27.94     13.60 o 
  -2   6  12       17.34       -8.09     23.68 o 
   0   6  12      107.50      152.01     29.57 o 
   2   6  12      178.26      119.75     58.05 o 
   4   6  12        9.36      -11.65     24.40 o 
 -21   7  12        4.54        3.03     39.53 o 
 -19   7  12       62.96       77.64     43.45 o 
 -17   7  12      388.76      397.15     53.76 o 
 -15   7  12      156.20      173.73     24.42 o 
 -13   7  12       64.53       43.98     17.55 o 
 -11   7  12     1273.22     1329.80     97.45 o 
  -9   7  12      406.76      407.57     31.48 o 
  -7   7  12      263.57      247.66     27.45 o 
  -5   7  12     1879.98     1920.97     64.23 o 
  -3   7  12        6.21       -3.54     16.91 o 
  -1   7  12       96.73       83.01     25.63 o 
   1   7  12      151.66      146.39     73.46 o 
   3   7  12      211.74      227.84     43.27 o 
 -20   8  12        2.32       62.15     46.83 o 
 -18   8  12       31.17      -21.23     37.13 o 
 -16   8  12       46.71       28.76     16.14 o 
 -14   8  12       20.39        1.15     14.66 o 
 -12   8  12       28.32       14.68     15.71 o 
 -10   8  12      291.60      319.15     30.33 o 
  -8   8  12        7.14       -6.24     13.55 o 
  -6   8  12        5.15       10.73     13.45 o 
  -4   8  12       40.12       56.92     23.88 o 
  -2   8  12      162.61      230.98     33.94 o 
   0   8  12       83.74       60.43     25.31 o 
   2   8  12       15.65        6.19     24.45 o 
 -19   9  12      233.21      254.68     52.57 o 
 -17   9  12      130.19      120.93     41.39 o 
 -15   9  12      115.74      103.18     21.04 o 
 -13   9  12        8.28       10.43     15.36 o 
 -11   9  12      268.98      232.08     27.77 o 
  -9   9  12       45.88       31.01     17.08 o 
  -7   9  12        3.42        5.55     14.55 o 
  -5   9  12      414.70      441.37     43.94 o 
  -3   9  12      180.95      237.95     37.00 o 
  -1   9  12       67.25       44.62     40.60 o 
   1   9  12       69.43       96.26     30.72 o 
 -18  10  12      181.36      185.66     51.72 o 
 -16  10  12      134.16      128.60     45.04 o 
 -14  10  12        0.23        9.10     17.58 o 
 -12  10  12      103.74      112.31     22.85 o 
 -10  10  12        3.10       17.88     17.44 o 
  -8  10  12       50.88       22.71     17.90 o 
  -6  10  12       24.57       31.79     19.89 o 
  -4  10  12       18.08       22.27     20.92 o 
  -2  10  12     1343.93     1342.32    126.25 o 
   0  10  12        8.07        1.80     24.54 o 
 -17  11  12      259.32      211.16     55.18 o 
 -15  11  12        1.13        1.29     31.82 o 
 -13  11  12        2.52       -5.96     17.26 o 
 -11  11  12       14.17       -2.67     17.08 o 
  -9  11  12      272.60      256.81     34.58 o 
  -7  11  12      542.15      418.62     42.55 o 
  -5  11  12      342.30      317.31     90.16 o 
  -3  11  12        0.95       19.74     24.24 o 
  -1  11  12      284.78      284.64    131.24 o 
 -14  12  12       35.35       12.51     36.52 o 
 -12  12  12       66.30       87.85     22.25 o 
 -10  12  12      627.99      698.56     46.76 o 
  -8  12  12        0.09        1.86     20.85 o 
  -6  12  12        0.02       17.57     20.00 o 
  -4  12  12      290.63      270.83     37.02 o 
 -11  13  12        5.41        7.73     27.59 o 
  -9  13  12        2.44       -4.06     25.73 o 
  -7  13  12      124.99      116.64     28.32 o 
  -5  13  12       83.70       97.69     27.94 o 
 -21   1  13      232.20      209.75     29.93 o 
 -19   1  13       67.47       56.22     22.88 o 
 -17   1  13        0.28        6.72     16.89 o 
 -15   1  13     1154.33     1446.88    136.40 o 
 -13   1  13      700.71      742.21     45.88 o 
 -11   1  13      105.15       57.49     17.03 o 
  -9   1  13       78.45       30.30     14.60 o 
  -7   1  13     1092.34     1181.87     65.71 o 
  -5   1  13       76.62       97.16     15.06 o 
  -3   1  13       17.16       16.48     11.34 o 
  -1   1  13      138.27      142.56     20.16 o 
   1   1  13      178.05      228.49     32.08 o 
   3   1  13      261.44      262.12     55.38 o 
 -22   2  13       34.70       29.45     21.32 o 
 -20   2  13      154.21      204.31     27.65 o 
 -18   2  13        0.16       19.03     17.49 o 
 -16   2  13      160.06      169.60     27.66 o 
 -14   2  13      122.15      128.01     38.91 o 
 -12   2  13      153.44      146.12     23.52 o 
 -10   2  13      583.34      661.96     55.29 o 
  -8   2  13       64.04       56.31     15.41 o 
  -6   2  13       30.88       18.75     13.25 o 
  -4   2  13      101.25      118.53     17.56 o 
  -2   2  13      282.23      280.89     24.74 o 
   0   2  13      565.23      667.65     59.57 o 
   2   2  13      504.58      489.41     54.67 o 
 -21   3  13      169.70      205.84     31.78 o 
 -19   3  13       86.68       89.53     24.70 o 
 -17   3  13       29.27        4.95     23.24 o 
 -15   3  13      335.85      392.41     57.16 o 
 -13   3  13     1393.69     1475.31    135.42 o 
 -11   3  13        4.83        2.87     32.14 o 
  -9   3  13      115.69      141.06     21.45 o 
  -7   3  13       82.43       56.83     16.43 o 
  -5   3  13      757.34      807.09     37.29 o 
  -3   3  13      253.43      217.00     22.89 o 
  -1   3  13      192.75      201.35     30.95 o 
   1   3  13        5.54        6.38     20.74 o 
   3   3  13        1.19      -22.15     19.96 o 
 -20   4  13      134.36      159.93     42.27 o 
 -18   4  13       12.45       46.59     33.39 o 
 -16   4  13       12.77      -10.13     16.29 o 
 -14   4  13     1354.19     1514.11     67.69 o 
 -12   4  13       65.90       71.48     19.68 o 
 -10   4  13      111.08      110.40     24.40 o 
  -8   4  13      808.55      806.17     46.92 o 
  -6   4  13        3.29       -9.83     11.77 o 
  -4   4  13      114.53       79.13     30.25 o 
  -2   4  13       30.25       29.35     19.53 o 
   0   4  13      153.23      174.75     30.72 o 
   2   4  13       83.07       83.88     27.89 o 
 -21   5  13       21.35       71.05     42.20 o 
 -19   5  13       17.49       16.94     18.49 o 
 -17   5  13      334.98      370.24     34.01 o 
 -15   5  13        0.48       -8.16     20.30 o 
 -13   5  13      545.64      527.99     39.96 o 
 -11   5  13      139.46      112.59     21.75 o 
  -9   5  13      123.87      118.68     36.15 o 
  -7   5  13       45.80       27.34     14.84 o 
  -5   5  13       53.15       54.51     15.91 o 
  -3   5  13       12.88       -0.19     13.15 o 
  -1   5  13       11.87      -12.24     33.03 o 
   1   5  13        3.34       -2.68     27.42 o 
 -20   6  13       13.60        8.73     43.45 o 
 -18   6  13      217.51      181.84     26.95 o 
 -16   6  13      505.95      492.23     37.48 o 
 -14   6  13     1769.18     1755.88    120.27 o 
 -12   6  13       18.83       41.85     22.79 o 
 -10   6  13       84.65       73.79     19.64 o 
  -8   6  13      625.91      719.00     73.28 o 
  -6   6  13       36.76        2.09     12.89 o 
  -4   6  13        0.04      -14.45     12.35 o 
  -2   6  13       64.80       53.47     22.11 o 
   0   6  13      171.57      245.10     95.45 o 
   2   6  13       16.90       28.25     22.34 o 
 -19   7  13       24.53       61.61     42.38 o 
 -17   7  13      255.48      300.32     35.74 o 
 -15   7  13      612.06      532.72     43.71 o 
 -13   7  13       15.71       20.52     18.17 o 
 -11   7  13       45.70       74.50     20.20 o 
  -9   7  13       63.91       64.73     20.78 o 
  -7   7  13      181.60      241.04     28.72 o 
  -5   7  13      114.82      167.02     22.07 o 
  -3   7  13      191.06      148.93     29.90 o 
  -1   7  13       70.43       53.36     25.86 o 
   1   7  13       63.39       60.42     64.91 o 
 -18   8  13       10.25       23.38     32.78 o 
 -16   8  13      417.67      365.41     36.48 o 
 -14   8  13       60.85       44.13     28.49 o 
 -12   8  13     1507.50     1558.93     65.62 o 
 -10   8  13      540.40      602.01     55.26 o 
  -8   8  13       88.70      105.80     39.89 o 
  -6   8  13      331.21      305.34     27.78 o 
  -4   8  13       53.72       81.91     26.19 o 
  -2   8  13      346.08      432.34     46.51 o 
   0   8  13        0.18      -16.26     23.19 o 
 -17   9  13       14.30       30.98     35.72 o 
 -15   9  13       30.47       24.77     18.94 o 
 -13   9  13      143.29       98.22     42.58 o 
 -11   9  13       25.61       12.55     16.85 o 
  -9   9  13       54.28       55.44     20.22 o 
  -7   9  13       85.06       89.03     32.82 o 
  -5   9  13       83.35       99.00     27.72 o 
  -3   9  13      117.79       74.78     53.42 o 
  -1   9  13       85.07       88.39     61.70 o 
 -16  10  13        7.43       16.31     37.66 o 
 -14  10  13       44.44       24.94     20.86 o 
 -12  10  13       24.85       -0.58     16.65 o 
 -10  10  13      117.49      125.82     24.19 o 
  -8  10  13        0.42      -10.39     16.25 o 
  -6  10  13        8.05       26.68     22.76 o 
  -4  10  13        0.27        1.22     23.21 o 
  -2  10  13      101.63       81.63     30.50 o 
 -15  11  13      333.96      337.78     64.91 o 
 -13  11  13       18.64       33.15     25.27 o 
 -11  11  13       56.20       90.67     22.97 o 
  -9  11  13        1.19       20.85     23.01 o 
  -7  11  13      586.64      563.66     47.61 o 
  -5  11  13       70.65      128.44     36.06 o 
 -12  12  13       39.80       35.14     22.20 o 
 -10  12  13       26.27        1.76     23.75 o 
  -8  12  13       25.55       50.09     24.39 o 
 -20   0  14      365.66      440.20     63.57 o 
 -18   0  14      243.30      201.58     45.76 o 
 -16   0  14       95.97       98.12     34.72 o 
 -14   0  14     5801.43     6280.12    267.47 o 
 -12   0  14      603.12      557.55     57.16 o 
 -10   0  14      317.66      330.33     44.16 o 
  -8   0  14      124.38       87.61     27.96 o 
  -6   0  14      549.73      595.19     91.89 o 
  -4   0  14       55.89       35.33     18.94 o 
  -2   0  14       25.11       49.86     26.53 o 
   0   0  14        2.04       18.34     27.60 o 
 -21   1  14       81.88       81.57     27.05 o 
 -19   1  14      156.93      222.74     34.64 o 
 -17   1  14      248.61      183.12     29.40 o 
 -15   1  14        4.12       14.36     18.27 o 
 -13   1  14      151.93      135.06     24.99 o 
 -11   1  14      118.52      127.91     24.13 o 
  -9   1  14        0.03      -11.18     13.79 o 
  -7   1  14      209.40      221.32     23.05 o 
  -5   1  14      189.22      176.96     21.26 o 
  -3   1  14     1115.76     1136.27     46.61 o 
  -1   1  14      482.89      416.11     31.40 o 
   1   1  14       83.19       90.28     34.55 o 
 -20   2  14       39.18        7.21     21.09 o 
 -18   2  14      193.10      188.03     48.79 o 
 -16   2  14        2.71       -6.14     19.32 o 
 -14   2  14      479.01      499.40     40.12 o 
 -12   2  14      352.77      365.59     39.00 o 
 -10   2  14      229.94      202.09     25.79 o 
  -8   2  14      247.22      253.06     27.58 o 
  -6   2  14       19.38        6.04     12.82 o 
  -4   2  14       22.15       24.42     14.79 o 
  -2   2  14        3.75       -0.96     24.36 o 
   0   2  14       38.93       31.43     22.72 o 
 -21   3  14        9.55        4.86     20.77 o 
 -19   3  14       36.63       65.45     23.66 o 
 -17   3  14      113.98       95.69     27.07 o 
 -15   3  14      369.64      397.24     37.91 o 
 -13   3  14        0.04       12.61     17.31 o 
 -11   3  14      215.85      280.39     30.80 o 
  -9   3  14       27.98       20.83     15.56 o 
  -7   3  14        3.01        6.67     12.66 o 
  -5   3  14      464.30      397.12     40.97 o 
  -3   3  14       42.75       43.20     21.14 o 
  -1   3  14      130.49      148.98     39.62 o 
   1   3  14      132.31       50.78     26.51 o 
 -20   4  14       44.16       43.39     27.69 o 
 -18   4  14      904.11     1063.35     90.82 o 
 -16   4  14       18.14       -8.61     26.80 o 
 -14   4  14        3.51        0.76     16.98 o 
 -12   4  14      101.20       73.22     28.85 o 
 -10   4  14      521.12      610.28    101.15 o 
  -8   4  14      278.86      330.76     31.68 o 
  -6   4  14      203.07      224.42     24.13 o 
  -4   4  14      363.86      399.79     50.32 o 
  -2   4  14       63.52       40.23     22.96 o 
   0   4  14       89.89       99.48     27.76 o 
 -19   5  14      422.99      506.81     44.11 o 
 -17   5  14        1.81       18.34     25.82 o 
 -15   5  14      469.35      478.92     40.59 o 
 -13   5  14     2703.15     2837.48    103.08 o 
 -11   5  14        0.09        0.43     15.63 o 
  -9   5  14      287.72      294.89     30.85 o 
  -7   5  14      642.02      644.83     37.52 o 
  -5   5  14      733.32      860.82     42.68 o 
  -3   5  14       15.17       15.64     21.77 o 
  -1   5  14      198.01      235.61     36.95 o 
 -20   6  14       40.08       30.31     22.70 o 
 -18   6  14       94.02       87.31     24.03 o 
 -16   6  14      548.41      650.78     47.53 o 
 -14   6  14      365.19      372.11     71.32 o 
 -12   6  14      451.00      420.90     38.52 o 
 -10   6  14      133.64      138.17     49.86 o 
  -8   6  14      130.17      139.56     25.47 o 
  -6   6  14      484.18      529.90     34.60 o 
  -4   6  14       20.51       34.17     23.01 o 
  -2   6  14        0.28        2.50     22.97 o 
 -19   7  14       83.87      129.46     28.20 o 
 -17   7  14      407.37      452.67     37.81 o 
 -15   7  14      395.09      507.17     39.93 o 
 -13   7  14        2.87        6.88     18.33 o 
 -11   7  14     1029.37     1082.10     57.81 o 
  -9   7  14        0.00      -11.84     14.94 o 
  -7   7  14       16.39       -1.72     15.80 o 
  -5   7  14      200.18      182.41     33.54 o 
  -3   7  14      171.99       96.71     41.85 o 
 -18   8  14        0.32      -14.44     19.04 o 
 -16   8  14        0.73       -5.39     18.75 o 
 -14   8  14      167.48       92.52     23.59 o 
 -12   8  14      308.51      337.88     33.97 o 
 -10   8  14        3.56       23.66     20.21 o 
  -8   8  14       26.10       14.78     17.63 o 
  -6   8  14       40.93       15.45     22.33 o 
  -4   8  14       14.13       14.41     25.17 o 
 -17   9  14       67.99       71.60     24.41 o 
 -15   9  14       12.04       -2.22     19.75 o 
 -13   9  14       54.83       47.07     21.73 o 
 -11   9  14      483.20      466.07     67.44 o 
  -9   9  14       73.95       28.74     25.64 o 
  -7   9  14        1.48       17.16     24.16 o 
  -5   9  14      216.39      236.49     40.41 o 
 -14  10  14        1.70      -17.15     18.10 o 
 -12  10  14       62.78      100.96     25.31 o 
 -10  10  14       28.40       16.90     18.03 o 
  -8  10  14        0.42       -7.90     21.08 o 
  -6  10  14     1049.72     1145.80     72.49 o 
 -11  11  14       20.06       14.49     19.13 o 
 -19   1  15      172.37      205.15     82.63 o 
 -17   1  15        1.37       18.38     19.01 o 
 -15   1  15        0.42      -24.17     16.11 o 
 -13   1  15       34.42       21.75     17.86 o 
 -11   1  15       18.26        8.38     16.94 o 
  -9   1  15      129.49      139.85     29.29 o 
  -7   1  15      590.18      548.06     34.57 o 
  -5   1  15       25.62       43.87     32.54 o 
  -3   1  15      163.95      195.26     24.66 o 
 -20   2  15       11.27        6.28     21.05 o 
 -18   2  15       17.41       30.83     46.83 o 
 -16   2  15      381.34      476.62     63.84 o 
 -14   2  15       28.05       52.14     20.54 o 
 -12   2  15       40.20       42.56     19.76 o 
 -10   2  15       72.73      123.36     23.17 o 
  -8   2  15       33.96       54.56     16.70 o 
  -6   2  15      419.27      412.61     31.35 o 
  -4   2  15      274.06      306.92     28.66 o 
  -2   2  15      610.14      564.71     48.17 o 
 -19   3  15      233.49      326.04     67.13 o 
 -17   3  15      801.48      908.98     56.84 o 
 -15   3  15      233.97      232.91     33.39 o 
 -13   3  15       67.53       31.51     24.66 o 
 -11   3  15        4.60      -12.61     28.05 o 
  -9   3  15     1006.71     1135.16     89.57 o 
  -7   3  15       74.40       41.19     17.69 o 
  -5   3  15       25.66       -2.89     15.43 o 
  -3   3  15        0.45       11.01     23.33 o 
 -18   4  15       76.68      134.85     27.89 o 
 -16   4  15        1.49       -5.61     18.90 o 
 -14   4  15     1266.48     1511.26     69.33 o 
 -12   4  15      386.83      379.21     36.48 o 
 -10   4  15      258.24      247.07     35.17 o 
  -8   4  15        0.21       10.78     15.70 o 
  -6   4  15       41.28       11.19     15.12 o 
  -4   4  15      837.52      861.20     91.26 o 
 -19   5  15        4.23        1.28     20.79 o 
 -17   5  15       18.65        6.64     20.06 o 
 -15   5  15       20.64       37.78     21.94 o 
 -13   5  15        0.01       -3.51     18.23 o 
 -11   5  15        1.71       28.26     19.96 o 
  -9   5  15       37.66      -21.35     16.05 o 
  -7   5  15       13.90       36.35     17.07 o 
  -5   5  15        9.77       15.62     23.39 o 
  -3   5  15       12.77       73.36     55.74 o 
 -18   6  15      138.23      171.07     30.92 o 
 -16   6  15       27.44       23.67     20.85 o 
 -14   6  15      496.38      464.18     45.68 o 
 -12   6  15      130.01      159.94     59.57 o 
 -10   6  15       38.30       17.36     19.95 o 
  -8   6  15      220.86      213.00     26.43 o 
  -6   6  15        0.52       10.73     23.70 o 
  -4   6  15      385.18      407.36     70.25 o 
 -17   7  15      231.93      252.91     59.03 o 
 -15   7  15       38.00       11.48     21.63 o 
 -13   7  15      131.86       90.89     24.26 o 
 -11   7  15      752.46      713.39     82.72 o 
  -9   7  15      111.77      174.71     53.60 o 
  -7   7  15      372.89      390.72     47.18 o 
  -5   7  15      319.14      229.29     39.83 o 
 -16   8  15      806.14      907.39     52.73 o 
 -14   8  15      104.60      140.03     30.25 o 
 -12   8  15       65.29       66.17     24.33 o 
 -10   8  15      276.45      333.43     55.83 o 
  -8   8  15      354.89      414.73     49.36 o 
  -6   8  15      262.77      259.06     42.11 o 
 -13   9  15        8.35        9.80     20.09 o 
 -11   9  15       37.91       33.67     21.82 o 
  -9   9  15      114.75       78.81     29.26 o 
 -18   0  16      813.57      849.41     80.13 o 
 -16   0  16      114.49      166.68     43.45 o 
 -14   0  16      354.76      371.64     55.56 o 
 -12   0  16      953.19      963.02     74.79 o 
 -10   0  16       15.41       48.44     26.71 o 
  -8   0  16       14.62       12.29     26.89 o 
  -6   0  16      321.24      315.19     48.97 o 
 -19   1  16       54.71       76.77     55.56 o 
 -17   1  16       34.24       33.25     25.20 o 
 -15   1  16        0.41      -24.42     18.05 o 
 -13   1  16       27.11       42.72     21.93 o 
 -11   1  16       40.58        4.51     16.94 o 
  -9   1  16       34.25       -0.55     16.03 o 
  -7   1  16      123.69      126.33     24.58 o 
  -5   1  16      305.51      290.95     33.30 o 
 -18   2  16      450.38      496.55     86.10 o 
 -16   2  16       18.42       49.26     23.69 o 
 -14   2  16       64.19       68.62     23.96 o 
 -12   2  16      173.34      145.12     52.18 o 
 -10   2  16       94.57       90.82     23.98 o 
  -8   2  16      151.36      173.46     24.35 o 
  -6   2  16       11.52       -6.47     19.66 o 
 -17   3  16      294.85      307.25     37.24 o 
 -15   3  16      110.75       97.11     29.38 o 
 -13   3  16       10.45      -13.13     19.37 o 
 -11   3  16       45.82       15.92     19.87 o 
  -9   3  16       81.77       50.69     19.06 o 
  -7   3  16       34.20       42.64     19.48 o 
  -5   3  16       46.84       53.00     19.15 o 
 -16   4  16      126.44      131.50     30.27 o 
 -14   4  16       62.23       64.29     24.41 o 
 -12   4  16       25.09       28.10     20.58 o 
 -10   4  16      133.22       97.86     24.43 o 
  -8   4  16      111.88      129.06     26.96 o 
  -6   4  16        0.48       -6.96     16.89 o 
 -15   5  16       36.96       15.39     22.84 o 
 -13   5  16     1132.14     1300.69     66.23 o 
 -11   5  16        9.68       -8.48     19.64 o 
  -9   5  16      195.38      179.80     32.64 o 
  -7   5  16       49.62       28.36     29.03 o 
 -14   6  16       38.18       30.08     23.21 o 
 -12   6  16      732.67      729.90     60.90 o 
 -10   6  16      330.92      396.71     39.31 o 
  -8   6  16       78.77       81.79     22.20 o 
 -11   7  16       50.68       39.33     23.25 o 
 -15   1  17       86.77       85.46     31.70 o 
 -13   1  17      336.67      362.09     40.26 o 
 -11   1  17      370.34      439.94     41.30 o 
 -14   2  17       24.01        4.93     26.98 o 
 -12   2  17        0.04       19.55     21.84 o 
 -10   2  17        1.15      -21.85     16.89 o 
 -13   3  17      508.79      556.68     46.15 o 
                                                 
